# Supplementary material for: cis-Dichloridobis[tris­(4-chloro­phen­yl)phosphane-κP]platinum(II) acetonitrile monosolvate
Source: Acta Crystallogr Sect E Struct Rep Online. 2012 Aug 31;68(Pt 9):m1229. doi: 10.1107/S1600536812037166 (PMC3435633; doi:10.1107/S1600536812037166)
Supplement: Supplementary file 1 [file e-68-m1229-sup1.cif]

##############################################################################
#                                                                            #
# This CIF contains the data in a paper accepted for publication in          #
# Acta Crystallographica Section E. It conforms to the requirements of       #
# Notes for Authors for Acta Crystallographica Section E, and has been       #
# peer reviewed under the auspices of the IUCr Commission on Journals.       #
#                                                                            #
# Full details of the Crystallographic Information File format               #
# are given in the paper "The Crystallographic Information File (CIF):       #
# a New Standard Archive File for Crystallography" by S. R. Hall, F. H.      #
# Allen and I. D. Brown [Acta Cryst. (1991), A47, 655-685].                  #
#                                                                            #
# The current version of the core CIF dictionary is obtainable from          #
# ftp://ftp.iucr.org/pub/cif_core.dic.                                       #
#                                                                            #
# Software is freely available for graphical display of the structure(s)     #
# in this CIF. For information consult the CIF software page                 #
# http://www.iucr.org/resources/cif/software.                                #
#                                                                            #
# This file may be used for bona fide research purposes within the           #
# scientific community so long as proper attribution is given to the journal # 
# article from which it was obtained.                                        #
#                                                                            #
##############################################################################
data_I
_audit_creation_method     'WinGX routine CIF_UPDATE'
_chemical_name_systematic
;
<i>cis</i>-Dichloridobis[tris(4-chlorophenyl)phosphane-\k<i>P</i>]platinum(II)
acetonitrile monosolvate
;
_chemical_formula_moiety     'C36 H24 Cl8 P2 Pt, C2 H3 N'
_chemical_formula_sum     'C38 H27 Cl8 N P2 Pt'
_chemical_formula_iupac     '[Pt Cl2 (C18 H12 Cl3 P)2], C2 H3 N'
_chemical_formula_weight     1038.24
_symmetry_cell_setting     monoclinic
_symmetry_space_group_name_H-M     'P 21/c'
_symmetry_space_group_name_Hall     '-P 2ybc'
loop_
    _symmetry_equiv_pos_as_xyz
    'x, y, z'
    '-x, y+1/2, -z+1/2'
    '-x, -y, -z'
    'x, -y-1/2, z-1/2'
_cell_length_a     13.3604(16)
_cell_length_b     14.4950(16)
_cell_length_c     23.007(3)
_cell_angle_alpha     90.00
_cell_angle_beta     120.694(2)
_cell_angle_gamma     90.00
_cell_volume     3831.3(8)
_cell_formula_units_Z     4
_cell_measurement_reflns_used     9894
_cell_measurement_theta_min     2.49
_cell_measurement_theta_max     28.32
_cell_measurement_temperature     100.0(2)
_exptl_crystal_description     plate
_exptl_crystal_colour     colourless
_exptl_crystal_size_max     0.45
_exptl_crystal_size_mid     0.12
_exptl_crystal_size_min     0.08
_exptl_crystal_density_diffrn     1.800
_exptl_crystal_density_meas     ?
_exptl_crystal_density_method     'not measured'
_exptl_crystal_F_000     2024
_exptl_absorpt_coefficient_mu     4.335
_exptl_absorpt_correction_type     multi-scan
_exptl_absorpt_process_details     '(SADABS; Bruker, 2007)'
_exptl_absorpt_correction_T_min     0.563
_exptl_absorpt_correction_T_max     0.746
_exptl_special_details
;
The intensity data was collected on a Bruker X8 Apex II 4 K Kappa CCD
diffractometer using an exposure time of 20 s/frame. A collection frame width
of 0.5 \% covering up to \q = 28.4\% resulted in 99% completeness
accomplished.
;
_diffrn_ambient_temperature     100.0(2)
_diffrn_radiation_type     MoK\a
_diffrn_radiation_wavelength     0.71073
_diffrn_radiation_source     'fine-focus sealed tube'
_diffrn_radiation_monochromator     graphite
_diffrn_measurement_device_type     'Bruker X8 APEXII 4K KappaCCD'
_diffrn_measurement_method     '\f and \w scans'
_diffrn_detector_area_resol_mean     ?
_diffrn_reflns_number     61516
_diffrn_reflns_av_R_equivalents     0.0436
_diffrn_reflns_av_sigmaI/netI     0.0293
_diffrn_reflns_theta_min     1.74
_diffrn_reflns_theta_max     28.41
_diffrn_reflns_theta_full     28.41
_diffrn_measured_fraction_theta_max     0.993
_diffrn_measured_fraction_theta_full     0.993
_diffrn_reflns_limit_h_min     -17
_diffrn_reflns_limit_h_max     17
_diffrn_reflns_limit_k_min     -19
_diffrn_reflns_limit_k_max     13
_diffrn_reflns_limit_l_min     -30
_diffrn_reflns_limit_l_max     30
_diffrn_standards_number     0
_diffrn_standards_interval_count     0
_diffrn_standards_interval_time     0
_diffrn_standards_decay_%     0
_refine_special_details
;
Refinement of <i>F</i>^2^ against ALL reflections. The weighted <i>R</i>-factor
<i>wR</i> and goodness of fit <i>S</i> are based on <i>F</i>^2^, conventional
<i>R</i>-factors <i>R</i> are based on <i>F</i>, with <i>F</i> set to zero for
negative <i>F</i>^2^. The threshold expression of <i>F</i>^2^ >
2\s(<i>F</i>^2^) is used only for calculating <i>R</i>-factors(gt) <i>etc</i>.
and is not relevant to the choice of reflections for refinement.
<i>R</i>-factors based on <i>F</i>^2^ are statistically about twice as large
as those based on <i>F</i>, and <i>R</i>- factors based on ALL data will be
even larger.
;
_reflns_number_total     9570
_reflns_number_gt     8248
_reflns_threshold_expression     I>2\s(I)
_refine_ls_structure_factor_coef     Fsqd
_refine_ls_matrix_type     full
_refine_ls_R_factor_all     0.0325
_refine_ls_R_factor_gt     0.0232
_refine_ls_wR_factor_gt     0.0481
_refine_ls_wR_factor_ref     0.0519
_refine_ls_goodness_of_fit_ref     1.032
_refine_ls_restrained_S_all     1.032
_refine_ls_number_reflns     9570
_refine_ls_number_parameters     452
_refine_ls_number_restraints     0
_refine_ls_hydrogen_treatment     constr
_refine_ls_weighting_scheme     calc
_refine_ls_weighting_details
         'calc w=1/[\s^2^(Fo^2^)+(0.0147P)^2^+7.3000P] where P=(Fo^2^+2Fc^2^)/3'
_atom_sites_solution_hydrogens     geom
_atom_sites_solution_primary     direct
_atom_sites_solution_secondary     difmap
_refine_ls_shift/su_max     0.003
_refine_ls_shift/su_mean     0.000
_refine_diff_density_max     1.046
_refine_diff_density_min     -0.817
_refine_ls_extinction_method     none
_refine_ls_extinction_coef     ?
loop_
    _atom_type_symbol
    _atom_type_description
    _atom_type_scat_dispersion_real
    _atom_type_scat_dispersion_imag
    _atom_type_scat_source
    'C' 'C' 0.0033 0.0016
                         'International Tables Vol C Tables 4.2.6.8 and 6.1.1.4'
    'H' 'H' 0.0000 0.0000
                         'International Tables Vol C Tables 4.2.6.8 and 6.1.1.4'
    'P' 'P' 0.1023 0.0942
                         'International Tables Vol C Tables 4.2.6.8 and 6.1.1.4'
    'Cl' 'Cl' 0.1484 0.1585
                         'International Tables Vol C Tables 4.2.6.8 and 6.1.1.4'
    'Pt' 'Pt' -1.7033 8.3905
                         'International Tables Vol C Tables 4.2.6.8 and 6.1.1.4'
    'N' 'N' 0.0061 0.0033
                         'International Tables Vol C Tables 4.2.6.8 and 6.1.1.4'
_computing_data_collection     'APEX2 (Bruker, 2007)'
_computing_cell_refinement     'SAINT-Plus (Bruker, 2007)'
_computing_data_reduction     'SAINT-Plus and XPREP (Bruker, 2007)'
_computing_structure_solution     'SHELXS97 (Sheldrick, 2008)'
_computing_structure_refinement     'SHELXL97 (Sheldrick, 2008)'
_computing_molecular_graphics     'DIAMOND (Brandenburg & Putz, 2005)'
_computing_publication_material     'WinGX (Farrugia, 1999)'
loop_
    _atom_site_type_symbol
    _atom_site_label
    _atom_site_fract_x
    _atom_site_fract_y
    _atom_site_fract_z
    _atom_site_U_iso_or_equiv
    _atom_site_adp_type
    _atom_site_calc_flag
    _atom_site_refinement_flags
    _atom_site_occupancy
    _atom_site_symmetry_multiplicity
    _atom_site_disorder_assembly
    _atom_site_disorder_group
    Pt Pt1 0.585232(9) 0.825075(7) 0.384838(5) 0.01073(3) Uani d . 1 1 . .
    P P1 0.67506(6) 0.82097(5) 0.49834(3) 0.01152(12) Uani d . 1 1 . .
    P P2 0.59721(6) 0.67465(5) 0.36454(3) 0.01171(12) Uani d . 1 1 . .
    Cl Cl1 0.48595(6) 0.83719(5) 0.26666(3) 0.01794(13) Uani d . 1 1 . .
    Cl Cl2 0.55243(6) 0.98251(5) 0.38877(3) 0.01816(13) Uani d . 1 1 . .
    Cl Cl3 0.86117(7) 1.19197(5) 0.66505(4) 0.02474(15) Uani d . 1 1 . .
    Cl Cl4 1.17326(7) 0.63784(7) 0.66162(4) 0.0355(2) Uani d . 1 1 . .
    Cl Cl5 0.32156(6) 0.68604(5) 0.58652(3) 0.02180(15) Uani d . 1 1 . .
    Cl Cl6 0.89015(7) 0.41498(6) 0.61659(4) 0.02883(17) Uani d . 1 1 . .
    Cl Cl7 0.89339(6) 0.61938(6) 0.22381(3) 0.02344(15) Uani d . 1 1 . .
    Cl Cl8 0.12024(7) 0.45956(6) 0.24527(4) 0.02725(16) Uani d . 1 1 . .
    C C11 0.7229(2) 0.93258(19) 0.54104(12) 0.0137(5) Uani d . 1 1 . .
    C C12 0.6572(2) 0.97964(19) 0.56300(13) 0.0159(5) Uani d . 1 1 . .
    H H12 0.5848 0.9568 0.5525 0.019 Uiso calc R 1 1 . .
    C C13 0.6988(3) 1.0603(2) 0.60045(13) 0.0179(6) Uani d . 1 1 . .
    H H13 0.6558 1.0907 0.6161 0.021 Uiso calc R 1 1 . .
    C C14 0.8044(3) 1.09449(19) 0.61390(13) 0.0181(6) Uani d . 1 1 . .
    C C15 0.8684(3) 1.0529(2) 0.58937(14) 0.0192(6) Uani d . 1 1 . .
    H H15 0.9375 1.0791 0.5968 0.023 Uiso calc R 1 1 . .
    C C16 0.8277(2) 0.9711(2) 0.55335(13) 0.0169(5) Uani d . 1 1 . .
    H H16 0.8707 0.9417 0.5373 0.020 Uiso calc R 1 1 . .
    C C21 0.8113(2) 0.75688(19) 0.54211(13) 0.0138(5) Uani d . 1 1 . .
    C C22 0.8897(2) 0.76648(19) 0.51909(13) 0.0164(5) Uani d . 1 1 . .
    H H22 0.8670 0.7981 0.4791 0.020 Uiso calc R 1 1 . .
    C C23 1.0005(3) 0.7295(2) 0.55510(14) 0.0198(6) Uani d . 1 1 . .
    H H23 1.0521 0.7361 0.5396 0.024 Uiso calc R 1 1 . .
    C C24 1.0335(3) 0.6825(2) 0.61467(14) 0.0208(6) Uani d . 1 1 . .
    C C25 0.9574(3) 0.6697(2) 0.63771(14) 0.0198(6) Uani d . 1 1 . .
    H H25 0.9803 0.6367 0.6773 0.024 Uiso calc R 1 1 . .
    C C26 0.8463(2) 0.70648(19) 0.60112(13) 0.0160(5) Uani d . 1 1 . .
    H H26 0.7943 0.6974 0.6161 0.019 Uiso calc R 1 1 . .
    C C31 0.5777(2) 0.77817(18) 0.52576(13) 0.0133(5) Uani d . 1 1 . .
    C C32 0.4669(2) 0.74861(19) 0.47758(13) 0.0147(5) Uani d . 1 1 . .
    H H32 0.4456 0.7478 0.4323 0.018 Uiso calc R 1 1 . .
    C C33 0.3873(2) 0.72032(19) 0.49570(13) 0.0159(5) Uani d . 1 1 . .
    H H33 0.3133 0.7006 0.4631 0.019 Uiso calc R 1 1 . .
    C C34 0.4203(2) 0.72202(19) 0.56347(13) 0.0152(5) Uani d . 1 1 . .
    C C35 0.5291(3) 0.7526(2) 0.61265(13) 0.0171(6) Uani d . 1 1 . .
    H H35 0.5494 0.7541 0.6578 0.020 Uiso calc R 1 1 . .
    C C36 0.6073(2) 0.78100(19) 0.59372(13) 0.0151(5) Uani d . 1 1 . .
    H H36 0.6805 0.8022 0.6264 0.018 Uiso calc R 1 1 . .
    C C41 0.6804(2) 0.59576(18) 0.43507(13) 0.0138(5) Uani d . 1 1 . .
    C C42 0.6337(2) 0.56608(19) 0.47427(13) 0.0156(5) Uani d . 1 1 . .
    H H42 0.5589 0.5841 0.4625 0.019 Uiso calc R 1 1 . .
    C C43 0.6973(3) 0.5104(2) 0.53008(14) 0.0186(6) Uani d . 1 1 . .
    H H43 0.6665 0.4919 0.5565 0.022 Uiso calc R 1 1 . .
    C C44 0.8074(3) 0.4829(2) 0.54597(13) 0.0187(6) Uani d . 1 1 . .
    C C45 0.8551(3) 0.5093(2) 0.50748(14) 0.0193(6) Uani d . 1 1 . .
    H H45 0.9291 0.4894 0.5188 0.023 Uiso calc R 1 1 . .
    C C46 0.7910(2) 0.5658(2) 0.45178(13) 0.0169(5) Uani d . 1 1 . .
    H H46 0.8220 0.5837 0.4254 0.020 Uiso calc R 1 1 . .
    C C51 0.6685(2) 0.66152(18) 0.31555(12) 0.0134(5) Uani d . 1 1 . .
    C C52 0.6501(3) 0.58608(19) 0.27372(13) 0.0167(5) Uani d . 1 1 . .
    H H52 0.5916 0.5439 0.2650 0.020 Uiso calc R 1 1 . .
    C C53 0.7187(3) 0.5735(2) 0.24493(13) 0.0191(6) Uani d . 1 1 . .
    H H53 0.7063 0.5234 0.2168 0.023 Uiso calc R 1 1 . .
    C C54 0.8056(2) 0.6365(2) 0.25859(13) 0.0178(6) Uani d . 1 1 . .
    C C55 0.8237(2) 0.7135(2) 0.29826(13) 0.0174(6) Uani d . 1 1 . .
    H H55 0.8812 0.7561 0.3060 0.021 Uiso calc R 1 1 . .
    C C56 0.7539(3) 0.7259(2) 0.32641(13) 0.0173(6) Uani d . 1 1 . .
    H H56 0.7643 0.7777 0.3528 0.021 Uiso calc R 1 1 . .
    C C61 0.4568(2) 0.61567(19) 0.32269(13) 0.0143(5) Uani d . 1 1 . .
    C C62 0.4541(3) 0.5194(2) 0.31750(13) 0.0173(5) Uani d . 1 1 . .
    H H62 0.5228 0.4871 0.3314 0.021 Uiso calc R 1 1 . .
    C C63 0.3497(3) 0.4716(2) 0.29174(14) 0.0191(6) Uani d . 1 1 . .
    H H63 0.3477 0.4078 0.2870 0.023 Uiso calc R 1 1 . .
    C C64 0.2487(2) 0.5204(2) 0.27325(14) 0.0185(6) Uani d . 1 1 . .
    C C65 0.2489(3) 0.6155(2) 0.27701(14) 0.0198(6) Uani d . 1 1 . .
    H H65 0.1799 0.6473 0.2635 0.024 Uiso calc R 1 1 . .
    C C66 0.3528(2) 0.66336(19) 0.30109(13) 0.0162(5) Uani d . 1 1 . .
    H H66 0.3532 0.7275 0.3028 0.019 Uiso calc R 1 1 . .
    N N1 0.8740(3) 0.9362(2) 0.40990(16) 0.0389(7) Uani d . 1 1 . .
    C C1 0.8277(3) 1.0050(3) 0.39790(17) 0.0321(8) Uani d . 1 1 . .
    C C2 0.7684(4) 1.0938(3) 0.3826(2) 0.0440(10) Uani d . 1 1 . .
    H H2A 0.6899 1.0868 0.3457 0.066 Uiso calc R 1 1 . .
    H H2B 0.8087 1.1373 0.3703 0.066 Uiso calc R 1 1 . .
    H H2C 0.7675 1.1159 0.4217 0.066 Uiso calc R 1 1 . .
loop_
    _atom_site_aniso_label
    _atom_site_aniso_U_11
    _atom_site_aniso_U_22
    _atom_site_aniso_U_33
    _atom_site_aniso_U_12
    _atom_site_aniso_U_13
    _atom_site_aniso_U_23
    Pt1 0.01178(5) 0.01036(5) 0.00961(4) 0.00060(4) 0.00513(4) 0.00080(4)
    P1 0.0109(3) 0.0134(3) 0.0096(3) -0.0004(3) 0.0047(2) -0.0002(2)
    P2 0.0129(3) 0.0107(3) 0.0107(3) 0.0003(3) 0.0054(3) 0.0004(2)
    Cl1 0.0215(3) 0.0192(3) 0.0107(3) 0.0019(3) 0.0065(3) 0.0031(2)
    Cl2 0.0228(3) 0.0122(3) 0.0180(3) 0.0039(3) 0.0094(3) 0.0012(2)
    Cl3 0.0278(4) 0.0162(4) 0.0257(3) -0.0043(3) 0.0104(3) -0.0080(3)
    Cl4 0.0181(4) 0.0547(6) 0.0332(4) 0.0156(4) 0.0128(3) 0.0206(4)
    Cl5 0.0199(3) 0.0288(4) 0.0209(3) -0.0030(3) 0.0135(3) 0.0013(3)
    Cl6 0.0252(4) 0.0309(4) 0.0222(3) 0.0049(3) 0.0062(3) 0.0138(3)
    Cl7 0.0183(3) 0.0373(4) 0.0163(3) 0.0059(3) 0.0100(3) 0.0005(3)
    Cl8 0.0200(4) 0.0290(4) 0.0355(4) -0.0098(3) 0.0162(3) -0.0115(3)
    C11 0.0142(13) 0.0126(13) 0.0113(11) -0.0004(10) 0.0044(10) 0.0003(9)
    C12 0.0138(13) 0.0143(13) 0.0173(12) 0.0002(11) 0.0062(11) 0.0019(10)
    C13 0.0206(15) 0.0149(14) 0.0176(13) 0.0030(11) 0.0093(12) 0.0013(10)
    C14 0.0212(15) 0.0136(14) 0.0132(12) -0.0020(11) 0.0044(11) -0.0013(10)
    C15 0.0173(14) 0.0198(15) 0.0195(13) -0.0045(12) 0.0088(12) -0.0025(11)
    C16 0.0185(14) 0.0180(14) 0.0169(12) -0.0017(12) 0.0109(11) -0.0024(10)
    C21 0.0129(13) 0.0137(13) 0.0132(12) -0.0012(10) 0.0054(10) -0.0018(10)
    C22 0.0191(14) 0.0164(14) 0.0142(12) 0.0004(11) 0.0088(11) 0.0002(10)
    C23 0.0165(14) 0.0244(16) 0.0199(13) 0.0004(12) 0.0104(12) 0.0014(11)
    C24 0.0143(14) 0.0225(16) 0.0203(13) 0.0025(12) 0.0049(11) 0.0029(12)
    C25 0.0196(14) 0.0219(15) 0.0154(12) 0.0029(12) 0.0071(11) 0.0039(11)
    C26 0.0163(14) 0.0167(13) 0.0149(12) -0.0009(11) 0.0080(11) -0.0004(10)
    C31 0.0153(13) 0.0119(13) 0.0123(11) 0.0015(11) 0.0069(10) 0.0010(9)
    C32 0.0165(14) 0.0157(14) 0.0104(11) 0.0011(11) 0.0059(11) 0.0006(10)
    C33 0.0132(13) 0.0155(14) 0.0154(12) -0.0003(11) 0.0047(11) 0.0016(10)
    C34 0.0174(14) 0.0113(13) 0.0201(13) -0.0005(11) 0.0120(11) 0.0017(10)
    C35 0.0211(15) 0.0175(14) 0.0133(12) 0.0014(12) 0.0092(11) 0.0008(10)
    C36 0.0146(13) 0.0163(14) 0.0122(12) -0.0012(11) 0.0052(10) -0.0014(10)
    C41 0.0169(14) 0.0100(12) 0.0139(12) -0.0003(10) 0.0074(11) -0.0003(9)
    C42 0.0156(14) 0.0121(13) 0.0186(13) 0.0007(11) 0.0084(11) 0.0000(10)
    C43 0.0229(15) 0.0169(14) 0.0176(13) -0.0033(12) 0.0115(12) 0.0011(11)
    C44 0.0196(14) 0.0150(14) 0.0154(12) 0.0020(12) 0.0045(11) 0.0054(10)
    C45 0.0147(14) 0.0195(15) 0.0196(13) 0.0023(12) 0.0056(11) 0.0041(11)
    C46 0.0166(14) 0.0170(14) 0.0165(12) -0.0001(11) 0.0080(11) 0.0009(10)
    C51 0.0146(13) 0.0130(13) 0.0116(11) 0.0027(10) 0.0061(10) 0.0012(9)
    C52 0.0190(14) 0.0160(14) 0.0139(12) -0.0002(11) 0.0075(11) -0.0008(10)
    C53 0.0238(15) 0.0180(14) 0.0132(12) 0.0026(12) 0.0078(12) -0.0037(10)
    C54 0.0176(14) 0.0236(15) 0.0110(12) 0.0069(12) 0.0065(11) 0.0035(10)
    C55 0.0148(14) 0.0186(14) 0.0176(13) -0.0005(11) 0.0073(11) 0.0018(11)
    C56 0.0222(15) 0.0142(14) 0.0162(12) -0.0013(12) 0.0104(12) -0.0021(10)
    C61 0.0138(13) 0.0154(13) 0.0119(11) -0.0016(11) 0.0054(10) -0.0019(10)
    C62 0.0175(14) 0.0158(14) 0.0179(12) 0.0012(11) 0.0086(11) -0.0007(11)
    C63 0.0209(15) 0.0136(14) 0.0212(13) -0.0026(12) 0.0097(12) -0.0031(11)
    C64 0.0170(14) 0.0222(15) 0.0178(13) -0.0070(12) 0.0100(11) -0.0059(11)
    C65 0.0148(14) 0.0218(15) 0.0215(14) 0.0024(12) 0.0083(12) -0.0038(11)
    C66 0.0160(13) 0.0146(14) 0.0159(12) 0.0016(11) 0.0065(11) -0.0011(10)
    N1 0.048(2) 0.0372(19) 0.0442(18) -0.0025(16) 0.0331(17) 0.0010(14)
    C1 0.043(2) 0.031(2) 0.0359(18) -0.0123(17) 0.0299(17) -0.0069(15)
    C2 0.060(3) 0.031(2) 0.056(2) -0.0096(19) 0.040(2) -0.0040(17)
_geom_special_details
;
All s.u.'s (except the s.u. in the dihedral angle between two l.s. planes) are
estimated using the full covariance matrix. The cell s.u.'s are taken into
account individually in the estimation of s.u.'s in distances, angles and
torsion angles; correlations between s.u.'s in cell parameters are only used
when they are defined by crystal symmetry. An approximate (isotropic)
treatment of cell s.u.'s is used for estimating s.u.'s involving l.s. planes.
;
loop_
    _geom_bond_atom_site_label_1
    _geom_bond_atom_site_label_2
    _geom_bond_site_symmetry_2
    _geom_bond_distance
    _geom_bond_publ_flag
    Pt1 P1 . 2.2502(7) y
    Pt1 P2 . 2.2525(7) y
    Pt1 Cl2 . 2.3342(7) y
    Pt1 Cl1 . 2.3454(7) y
    P1 C31 . 1.820(3) ?
    P1 C21 . 1.821(3) ?
    P1 C11 . 1.830(3) ?
    P2 C51 . 1.820(3) ?
    P2 C41 . 1.826(3) ?
    P2 C61 . 1.826(3) ?
    Cl3 C14 . 1.745(3) ?
    Cl4 C24 . 1.736(3) ?
    Cl5 C34 . 1.734(3) ?
    Cl6 C44 . 1.732(3) ?
    Cl7 C54 . 1.742(3) ?
    Cl8 C64 . 1.735(3) ?
    C11 C12 . 1.394(4) ?
    C11 C16 . 1.396(4) ?
    C12 C13 . 1.390(4) ?
    C12 H12 . 0.9300 ?
    C13 C14 . 1.374(4) ?
    C13 H13 . 0.9300 ?
    C14 C15 . 1.381(4) ?
    C15 C16 . 1.388(4) ?
    C15 H15 . 0.9300 ?
    C16 H16 . 0.9300 ?
    C21 C26 . 1.395(4) ?
    C21 C22 . 1.402(4) ?
    C22 C23 . 1.383(4) ?
    C22 H22 . 0.9300 ?
    C23 C24 . 1.385(4) ?
    C23 H23 . 0.9300 ?
    C24 C25 . 1.379(4) ?
    C25 C26 . 1.386(4) ?
    C25 H25 . 0.9300 ?
    C26 H26 . 0.9300 ?
    C31 C32 . 1.388(4) ?
    C31 C36 . 1.404(3) ?
    C32 C33 . 1.388(4) ?
    C32 H32 . 0.9300 ?
    C33 C34 . 1.387(4) ?
    C33 H33 . 0.9300 ?
    C34 C35 . 1.382(4) ?
    C35 C36 . 1.385(4) ?
    C35 H35 . 0.9300 ?
    C36 H36 . 0.9300 ?
    C41 C46 . 1.393(4) ?
    C41 C42 . 1.400(4) ?
    C42 C43 . 1.381(4) ?
    C42 H42 . 0.9300 ?
    C43 C44 . 1.381(4) ?
    C43 H43 . 0.9300 ?
    C44 C45 . 1.384(4) ?
    C45 C46 . 1.388(4) ?
    C45 H45 . 0.9300 ?
    C46 H46 . 0.9300 ?
    C51 C52 . 1.393(4) ?
    C51 C56 . 1.394(4) ?
    C52 C53 . 1.390(4) ?
    C52 H52 . 0.9300 ?
    C53 C54 . 1.381(4) ?
    C53 H53 . 0.9300 ?
    C54 C55 . 1.383(4) ?
    C55 C56 . 1.392(4) ?
    C55 H55 . 0.9300 ?
    C56 H56 . 0.9300 ?
    C61 C66 . 1.396(4) ?
    C61 C62 . 1.400(4) ?
    C62 C63 . 1.390(4) ?
    C62 H62 . 0.9300 ?
    C63 C64 . 1.384(4) ?
    C63 H63 . 0.9300 ?
    C64 C65 . 1.381(4) ?
    C65 C66 . 1.390(4) ?
    C65 H65 . 0.9300 ?
    C66 H66 . 0.9300 ?
    N1 C1 . 1.130(5) ?
    C1 C2 . 1.458(6) ?
    C2 H2A . 0.9600 ?
    C2 H2B . 0.9600 ?
    C2 H2C . 0.9600 ?
loop_
    _geom_angle_atom_site_label_1
    _geom_angle_atom_site_label_2
    _geom_angle_atom_site_label_3
    _geom_angle_site_symmetry_1
    _geom_angle_site_symmetry_3
    _geom_angle
    _geom_angle_publ_flag
    P1 Pt1 P2 . . 99.36(2) ?
    P1 Pt1 Cl2 . . 88.87(2) ?
    P2 Pt1 Cl2 . . 171.49(2) ?
    P1 Pt1 Cl1 . . 176.65(3) ?
    P2 Pt1 Cl1 . . 83.69(2) ?
    Cl2 Pt1 Cl1 . . 88.02(2) ?
    C31 P1 C21 . . 108.88(12) ?
    C31 P1 C11 . . 103.33(12) ?
    C21 P1 C11 . . 100.23(12) ?
    C31 P1 Pt1 . . 111.04(9) ?
    C21 P1 Pt1 . . 116.46(8) ?
    C11 P1 Pt1 . . 115.65(8) ?
    C51 P2 C41 . . 102.20(12) ?
    C51 P2 C61 . . 110.27(12) ?
    C41 P2 C61 . . 99.83(13) ?
    C51 P2 Pt1 . . 110.17(9) ?
    C41 P2 Pt1 . . 119.83(9) ?
    C61 P2 Pt1 . . 113.57(9) ?
    C12 C11 C16 . . 118.9(3) ?
    C12 C11 P1 . . 121.0(2) ?
    C16 C11 P1 . . 120.1(2) ?
    C13 C12 C11 . . 120.7(3) ?
    C13 C12 H12 . . 119.7 ?
    C11 C12 H12 . . 119.7 ?
    C14 C13 C12 . . 118.9(3) ?
    C14 C13 H13 . . 120.6 ?
    C12 C13 H13 . . 120.6 ?
    C13 C14 C15 . . 122.0(3) ?
    C13 C14 Cl3 . . 119.1(2) ?
    C15 C14 Cl3 . . 118.9(2) ?
    C14 C15 C16 . . 118.8(3) ?
    C14 C15 H15 . . 120.6 ?
    C16 C15 H15 . . 120.6 ?
    C15 C16 C11 . . 120.6(3) ?
    C15 C16 H16 . . 119.7 ?
    C11 C16 H16 . . 119.7 ?
    C26 C21 C22 . . 118.4(3) ?
    C26 C21 P1 . . 123.3(2) ?
    C22 C21 P1 . . 118.0(2) ?
    C23 C22 C21 . . 120.9(2) ?
    C23 C22 H22 . . 119.6 ?
    C21 C22 H22 . . 119.6 ?
    C22 C23 C24 . . 119.1(3) ?
    C22 C23 H23 . . 120.4 ?
    C24 C23 H23 . . 120.4 ?
    C25 C24 C23 . . 121.5(3) ?
    C25 C24 Cl4 . . 118.7(2) ?
    C23 C24 Cl4 . . 119.8(2) ?
    C24 C25 C26 . . 119.1(3) ?
    C24 C25 H25 . . 120.5 ?
    C26 C25 H25 . . 120.5 ?
    C25 C26 C21 . . 121.1(3) ?
    C25 C26 H26 . . 119.5 ?
    C21 C26 H26 . . 119.5 ?
    C32 C31 C36 . . 118.5(2) ?
    C32 C31 P1 . . 119.19(19) ?
    C36 C31 P1 . . 122.1(2) ?
    C33 C32 C31 . . 121.3(2) ?
    C33 C32 H32 . . 119.3 ?
    C31 C32 H32 . . 119.3 ?
    C34 C33 C32 . . 118.7(3) ?
    C34 C33 H33 . . 120.7 ?
    C32 C33 H33 . . 120.7 ?
    C35 C34 C33 . . 121.6(2) ?
    C35 C34 Cl5 . . 119.5(2) ?
    C33 C34 Cl5 . . 118.9(2) ?
    C34 C35 C36 . . 119.0(2) ?
    C34 C35 H35 . . 120.5 ?
    C36 C35 H35 . . 120.5 ?
    C35 C36 C31 . . 120.8(3) ?
    C35 C36 H36 . . 119.6 ?
    C31 C36 H36 . . 119.6 ?
    C46 C41 C42 . . 119.0(2) ?
    C46 C41 P2 . . 121.3(2) ?
    C42 C41 P2 . . 119.7(2) ?
    C43 C42 C41 . . 120.9(3) ?
    C43 C42 H42 . . 119.5 ?
    C41 C42 H42 . . 119.5 ?
    C42 C43 C44 . . 118.7(3) ?
    C42 C43 H43 . . 120.6 ?
    C44 C43 H43 . . 120.6 ?
    C43 C44 C45 . . 121.8(3) ?
    C43 C44 Cl6 . . 119.8(2) ?
    C45 C44 Cl6 . . 118.4(2) ?
    C44 C45 C46 . . 119.0(3) ?
    C44 C45 H45 . . 120.5 ?
    C46 C45 H45 . . 120.5 ?
    C45 C46 C41 . . 120.5(3) ?
    C45 C46 H46 . . 119.8 ?
    C41 C46 H46 . . 119.8 ?
    C52 C51 C56 . . 119.3(2) ?
    C52 C51 P2 . . 123.1(2) ?
    C56 C51 P2 . . 117.26(19) ?
    C53 C52 C51 . . 120.3(3) ?
    C53 C52 H52 . . 119.8 ?
    C51 C52 H52 . . 119.8 ?
    C54 C53 C52 . . 119.2(3) ?
    C54 C53 H53 . . 120.4 ?
    C52 C53 H53 . . 120.4 ?
    C53 C54 C55 . . 121.8(3) ?
    C53 C54 Cl7 . . 119.1(2) ?
    C55 C54 Cl7 . . 119.1(2) ?
    C54 C55 C56 . . 118.6(3) ?
    C54 C55 H55 . . 120.7 ?
    C56 C55 H55 . . 120.7 ?
    C55 C56 C51 . . 120.7(3) ?
    C55 C56 H56 . . 119.6 ?
    C51 C56 H56 . . 119.6 ?
    C66 C61 C62 . . 119.1(3) ?
    C66 C61 P2 . . 121.6(2) ?
    C62 C61 P2 . . 119.1(2) ?
    C63 C62 C61 . . 120.6(3) ?
    C63 C62 H62 . . 119.7 ?
    C61 C62 H62 . . 119.7 ?
    C64 C63 C62 . . 119.0(3) ?
    C64 C63 H63 . . 120.5 ?
    C62 C63 H63 . . 120.5 ?
    C65 C64 C63 . . 121.4(3) ?
    C65 C64 Cl8 . . 120.0(2) ?
    C63 C64 Cl8 . . 118.6(2) ?
    C64 C65 C66 . . 119.5(3) ?
    C64 C65 H65 . . 120.3 ?
    C66 C65 H65 . . 120.3 ?
    C65 C66 C61 . . 120.3(3) ?
    C65 C66 H66 . . 119.8 ?
    C61 C66 H66 . . 119.8 ?
    N1 C1 C2 . . 179.8(7) ?
    C1 C2 H2A . . 109.5 ?
    C1 C2 H2B . . 109.5 ?
    H2A C2 H2B . . 109.5 ?
    C1 C2 H2C . . 109.5 ?
    H2A C2 H2C . . 109.5 ?
    H2B C2 H2C . . 109.5 ?
loop_
    _geom_torsion_atom_site_label_1
    _geom_torsion_atom_site_label_2
    _geom_torsion_atom_site_label_3
    _geom_torsion_atom_site_label_4
    _geom_torsion_site_symmetry_1
    _geom_torsion_site_symmetry_2
    _geom_torsion_site_symmetry_3
    _geom_torsion_site_symmetry_4
    _geom_torsion
    _geom_torsion_publ_flag
    P2 Pt1 P1 C31 . . . . -78.88(10) ?
    P2 Pt1 P1 C21 . . . . 46.48(10) ?
    Cl2 Pt1 P1 C21 . . . . -135.67(10) ?
    P2 Pt1 P1 C11 . . . . 163.81(10) ?
    Cl2 Pt1 P1 C11 . . . . -18.35(10) ?
    P1 Pt1 P2 C51 . . . . -124.32(9) ?
    P1 Pt1 P2 C41 . . . . -6.29(11) ?
    Cl1 Pt1 P2 C41 . . . . 175.10(11) ?
    P1 Pt1 P2 C61 . . . . 111.42(9) ?
    Cl1 Pt1 P2 C61 . . . . -67.19(9) ?
    C31 P1 C11 C12 . . . . -22.4(2) ?
    C21 P1 C11 C12 . . . . -134.8(2) ?
    Pt1 P1 C11 C12 . . . . 99.2(2) ?
    C31 P1 C11 C16 . . . . 156.3(2) ?
    C21 P1 C11 C16 . . . . 43.9(2) ?
    Pt1 P1 C11 C16 . . . . -82.1(2) ?
    C16 C11 C12 C13 . . . . -4.3(4) ?
    P1 C11 C12 C13 . . . . 174.4(2) ?
    C11 C12 C13 C14 . . . . 1.8(4) ?
    C12 C13 C14 C15 . . . . 2.3(4) ?
    C12 C13 C14 Cl3 . . . . -176.3(2) ?
    C13 C14 C15 C16 . . . . -3.8(4) ?
    Cl3 C14 C15 C16 . . . . 174.8(2) ?
    C14 C15 C16 C11 . . . . 1.2(4) ?
    C12 C11 C16 C15 . . . . 2.7(4) ?
    P1 C11 C16 C15 . . . . -176.0(2) ?
    C31 P1 C21 C26 . . . . -18.6(3) ?
    C11 P1 C21 C26 . . . . 89.4(2) ?
    Pt1 P1 C21 C26 . . . . -145.1(2) ?
    C31 P1 C21 C22 . . . . 168.0(2) ?
    C11 P1 C21 C22 . . . . -84.0(2) ?
    Pt1 P1 C21 C22 . . . . 41.6(2) ?
    C26 C21 C22 C23 . . . . -2.1(4) ?
    P1 C21 C22 C23 . . . . 171.6(2) ?
    C21 C22 C23 C24 . . . . 0.0(4) ?
    C22 C23 C24 C25 . . . . 1.8(5) ?
    C22 C23 C24 Cl4 . . . . -178.6(2) ?
    C23 C24 C25 C26 . . . . -1.5(5) ?
    Cl4 C24 C25 C26 . . . . 178.9(2) ?
    C24 C25 C26 C21 . . . . -0.7(4) ?
    C22 C21 C26 C25 . . . . 2.5(4) ?
    P1 C21 C26 C25 . . . . -170.9(2) ?
    C21 P1 C31 C32 . . . . -125.8(2) ?
    C11 P1 C31 C32 . . . . 128.3(2) ?
    Pt1 P1 C31 C32 . . . . 3.7(2) ?
    C21 P1 C31 C36 . . . . 59.5(3) ?
    C11 P1 C31 C36 . . . . -46.4(3) ?
    Pt1 P1 C31 C36 . . . . -171.0(2) ?
    C36 C31 C32 C33 . . . . -1.4(4) ?
    P1 C31 C32 C33 . . . . -176.3(2) ?
    C31 C32 C33 C34 . . . . 0.0(4) ?
    C32 C33 C34 C35 . . . . 1.2(4) ?
    C32 C33 C34 Cl5 . . . . -179.6(2) ?
    C33 C34 C35 C36 . . . . -0.9(4) ?
    Cl5 C34 C35 C36 . . . . 179.9(2) ?
    C34 C35 C36 C31 . . . . -0.6(4) ?
    C32 C31 C36 C35 . . . . 1.7(4) ?
    P1 C31 C36 C35 . . . . 176.4(2) ?
    C51 P2 C41 C46 . . . . 19.2(3) ?
    C61 P2 C41 C46 . . . . 132.6(2) ?
    Pt1 P2 C41 C46 . . . . -102.8(2) ?
    C51 P2 C41 C42 . . . . -162.1(2) ?
    C61 P2 C41 C42 . . . . -48.7(2) ?
    Pt1 P2 C41 C42 . . . . 75.8(2) ?
    C46 C41 C42 C43 . . . . 2.2(4) ?
    P2 C41 C42 C43 . . . . -176.5(2) ?
    C41 C42 C43 C44 . . . . -1.2(4) ?
    C42 C43 C44 C45 . . . . -0.2(4) ?
    C42 C43 C44 Cl6 . . . . 178.8(2) ?
    C43 C44 C45 C46 . . . . 0.7(4) ?
    Cl6 C44 C45 C46 . . . . -178.3(2) ?
    C44 C45 C46 C41 . . . . 0.3(4) ?
    C42 C41 C46 C45 . . . . -1.7(4) ?
    P2 C41 C46 C45 . . . . 176.9(2) ?
    C41 P2 C51 C52 . . . . 77.3(2) ?
    C61 P2 C51 C52 . . . . -28.2(3) ?
    Pt1 P2 C51 C52 . . . . -154.3(2) ?
    C41 P2 C51 C56 . . . . -96.1(2) ?
    C61 P2 C51 C56 . . . . 158.5(2) ?
    Pt1 P2 C51 C56 . . . . 32.3(2) ?
    C56 C51 C52 C53 . . . . 2.1(4) ?
    P2 C51 C52 C53 . . . . -171.1(2) ?
    C51 C52 C53 C54 . . . . 0.3(4) ?
    C52 C53 C54 C55 . . . . -2.3(4) ?
    C52 C53 C54 Cl7 . . . . 178.7(2) ?
    C53 C54 C55 C56 . . . . 1.7(4) ?
    Cl7 C54 C55 C56 . . . . -179.3(2) ?
    C54 C55 C56 C51 . . . . 0.8(4) ?
    C52 C51 C56 C55 . . . . -2.7(4) ?
    P2 C51 C56 C55 . . . . 170.9(2) ?
    C51 P2 C61 C66 . . . . -119.2(2) ?
    C41 P2 C61 C66 . . . . 133.8(2) ?
    Pt1 P2 C61 C66 . . . . 5.0(2) ?
    C51 P2 C61 C62 . . . . 66.5(2) ?
    C41 P2 C61 C62 . . . . -40.5(2) ?
    Pt1 P2 C61 C62 . . . . -169.33(18) ?
    C66 C61 C62 C63 . . . . -0.6(4) ?
    P2 C61 C62 C63 . . . . 173.9(2) ?
    C61 C62 C63 C64 . . . . -2.0(4) ?
    C62 C63 C64 C65 . . . . 2.9(4) ?
    C62 C63 C64 Cl8 . . . . -176.7(2) ?
    C63 C64 C65 C66 . . . . -1.3(4) ?
    Cl8 C64 C65 C66 . . . . 178.4(2) ?
    C64 C65 C66 C61 . . . . -1.4(4) ?
    C62 C61 C66 C65 . . . . 2.3(4) ?
    P2 C61 C66 C65 . . . . -172.0(2) ?
loop_
    _geom_hbond_atom_site_label_D
    _geom_hbond_atom_site_label_H
    _geom_hbond_atom_site_label_A
    _geom_hbond_site_symmetry_A
    _geom_hbond_distance_DH
    _geom_hbond_distance_HA
    _geom_hbond_distance_DA
    _geom_hbond_angle_DHA
    C15 H15 N1 3_776 0.93 2.61 3.437(6) 148
    C22 H22 N1 . 0.93 2.59 3.445(4) 153
    C56 H56 N1 . 0.93 2.68 3.523(4) 151
data_global
_journal_date_recd_electronic     2012-07-23
_journal_date_accepted     2012-08-28
_journal_name_full     'Acta Crystallographica, Section E'
_journal_year     2012
_journal_volume     68
_journal_issue      9
_journal_page_first     m1229
_journal_page_last     m1229
_journal_paper_category     QM
_journal_paper_doi     10.1107/S1600536812037166
_journal_coeditor_code     ZQ2178
_publ_contact_author_name     'Meijboom, Reinout'
_publ_contact_author_address
;
Research Centre for Synthesis and Catalysis
Department of Chemistry
University of Johannesburg
PO Box 524
Auckland Park, 2006
Johannesburg, South Africa
;
_publ_contact_author_email     rmeijboom@uj.ac.za
_publ_contact_author_fax     '+27 11 5592189'
_publ_contact_author_phone     '+27 11 5594007'
_publ_section_title
;
<i>cis</i>-Dichloridobis[tris(4-chlorophenyl)phosphane-\k<i>P</i>]platinum(II)
acetonitrile monosolvate
;
loop_
    _publ_author_name
    _publ_author_address
    'Meijboom, Reinout'
;
Research Centre for Synthesis and Catalysis
Department of Chemistry,
University of Johannesburg,
PO Box 524 Auckland Park,
Johannesburg, 2006
South Africa
;
    'Kirsten, Leo'
;
Research Centre for Synthesis and Catalysis
Department of Chemistry,
University of Johannesburg,
PO Box 524 Auckland Park,
Johannesburg, 2006
South Africa
;
    'Mbhele, Thapelo'
;
Research Centre for Synthesis and Catalysis
Department of Chemistry,
University of Johannesburg,
PO Box 524 Auckland Park,
Johannesburg, 2006
South Africa
;
