# Supplementary material for: cis-Dichloridobis[tris­(4-chloro­phen­yl)phosphane-κP]platinum(II) acetonitrile monosolvate
Source: Acta Crystallogr Sect E Struct Rep Online. 2012 Aug 31;68(Pt 9):m1229. doi: 10.1107/S1600536812037166 (PMC3435633; doi:10.1107/S1600536812037166)
Supplement: Supplementary file 2 [file e-68-m1229-Isup2.hkl]

#
# h,k,l, Fc-squared, Fo-squared, sigma(Fo-squared) and status flag
#
data_I
_shelx_title ' mo_12hp_rme3_0m in P2(1)/c'
_shelx_refln_list_code          4
_shelx_F_calc_maximum      457.03
_exptl_crystal_F_000      2024.00
_reflns_d_resolution_high  0.7468
 
loop_
 _symmetry_equiv_pos_as_xyz
 'x, y, z'
 '-x, y+1/2, -z+1/2'
 '-x, -y, -z'
 'x, -y-1/2, z-1/2'
 
_cell_length_a    13.3604
_cell_length_b    14.4950
_cell_length_c    23.0066
_cell_angle_alpha  90.000
_cell_angle_beta  120.694
_cell_angle_gamma  90.000
 
_shelx_F_squared_multiplier     1.000
 
loop_
 _refln_index_h
 _refln_index_k
 _refln_index_l
 _refln_F_squared_calc
 _refln_F_squared_meas
 _refln_F_squared_sigma
 _refln_observed_status
   1   0   0   110105.20    97873.36   2158.73 o
   2   0   0      268.95      319.79     54.44 o
   3   0   0    33781.75    32408.37    979.11 o
   4   0   0   141156.88   134001.19   2987.41 o
   5   0   0    12388.84    13399.96    371.35 o
   6   0   0     9017.99     7758.56    239.57 o
   7   0   0    60773.79    60762.50   1404.10 o
   8   0   0     6565.17     6958.89    241.91 o
   9   0   0     5942.64     5820.32    284.32 o
  10   0   0    15692.31    16456.34    582.12 o
  11   0   0    27613.90    28057.81   1404.05 o
  12   0   0    20488.99    20129.64    976.91 o
  13   0   0    19382.23    20456.01    733.16 o
  14   0   0     3016.11     2846.14    275.16 o
  15   0   0     1706.02     1501.27    276.82 o
   1   1   0    43188.95    43306.83    496.78 o
   2   1   0    71503.74    73226.30   1122.08 o
   3   1   0    77730.73    72994.70   1155.51 o
   4   1   0    28832.58    27426.05    666.05 o
   5   1   0     8558.16     7540.60    158.89 o
   6   1   0     2634.25     2652.05     99.45 o
   7   1   0    28326.33    28074.81    484.91 o
   8   1   0    25531.96    25058.10    490.10 o
   9   1   0    46389.36    46664.69    863.02 o
  10   1   0    21112.66    21721.03    451.40 o
  11   1   0     2223.12     2355.31    131.74 o
  12   1   0       23.81      267.06    105.85 o
  13   1   0     7382.18     7239.30    411.11 o
  14   1   0    12545.23    13181.45    409.11 o
  15   1   0     6287.38     6175.32    394.94 o
   0   2   0    32724.17    32672.61    931.42 o
   1   2   0    50104.41    49613.68    549.06 o
   2   2   0    34788.53    35557.47    437.46 o
   3   2   0     5533.01     5064.85    120.79 o
   4   2   0     3251.90     2916.80     98.36 o
   5   2   0    38984.51    38835.81    973.99 o
   6   2   0     6002.65     6530.87    199.28 o
   7   2   0     6709.58     6471.25    176.77 o
   8   2   0     3223.63     2860.27    121.96 o
   9   2   0     4528.59     4691.89    183.73 o
  10   2   0     8708.26     8749.06    240.36 o
  11   2   0    23253.13    23228.02    488.61 o
  12   2   0    21820.60    22643.42    547.95 o
  13   2   0     1048.72     1288.39    158.75 o
  14   2   0       59.78      201.02    138.50 o
  15   2   0     1339.07     1456.86    184.49 o
   1   3   0      320.02      411.50     31.40 o
   2   3   0     2949.16     3518.15     51.61 o
   3   3   0      697.29      636.31     48.07 o
   4   3   0    15780.94    17234.24    301.74 o
   5   3   0     4797.48     4763.46    199.93 o
   6   3   0     1426.00     1199.84     77.29 o
   7   3   0      124.92      126.95     55.28 o
   8   3   0     1305.26     1302.32     91.84 o
   9   3   0     2547.70     2604.17    126.36 o
  10   3   0       91.31      145.85     69.37 o
  11   3   0      528.20      692.08     92.64 o
  12   3   0      103.70      122.83     96.47 o
  13   3   0     2975.86     3303.36    205.08 o
  14   3   0       29.22       26.19    124.72 o
  15   3   0       15.12      -62.45    135.36 o
   0   4   0      136.83      176.21     43.47 o
   1   4   0      214.29      465.59     44.65 o
   2   4   0      271.52      356.10     24.84 o
   3   4   0      951.03     1011.61     30.36 o
   4   4   0     2188.22     2090.17     65.76 o
   5   4   0      191.07      181.96     37.77 o
   6   4   0     2447.30     2132.15    117.81 o
   7   4   0      497.05      521.59     58.27 o
   8   4   0       33.43       47.86     53.90 o
   9   4   0      542.25      484.03     87.57 o
  10   4   0     6540.72     6050.99    204.14 o
  11   4   0     2860.87     2989.30    145.93 o
  12   4   0     4808.94     5021.03    210.63 o
  13   4   0     3548.48     3862.52    201.60 o
  14   4   0      194.21      127.31    129.98 o
  15   4   0      159.16      241.45    195.47 o
   1   5   0     1454.51     1654.87     72.36 o
   2   5   0    41933.79    42992.68    600.70 o
   3   5   0    31684.15    31606.45    381.48 o
   4   5   0     4138.29     3876.04     74.67 o
   5   5   0    11801.41    11731.84    208.74 o
   6   5   0     3026.06     3065.22    121.28 o
   7   5   0    17598.89    17181.91    363.60 o
   8   5   0    15708.59    15444.45    352.57 o
   9   5   0    33222.01    29718.46    567.97 o
  10   5   0    16395.36    15557.98    596.81 o
  11   5   0      914.86      999.62    155.01 o
  12   5   0     1454.07     1377.01    155.87 o
  13   5   0     4958.14     5160.73    206.61 o
  14   5   0     4447.41     4028.34    214.39 o
   0   6   0   108557.44   104526.02   5788.53 o
   1   6   0    95194.11    92300.21   1902.05 o
   2   6   0    19585.25    19750.13    337.71 o
   3   6   0     1254.46     1347.76     55.45 o
   4   6   0    14162.76    14780.47    212.05 o
   5   6   0    34784.79    35030.50    511.88 o
   6   6   0     6988.40     7215.72    143.10 o
   7   6   0    21015.86    20686.08    353.21 o
   8   6   0    19610.64    19675.93    383.39 o
   9   6   0     1515.85     1598.32    106.81 o
  10   6   0     3023.50     2991.86    141.91 o
  11   6   0    33720.12    30951.71    870.43 o
  12   6   0    29623.46    29420.57    701.70 o
  13   6   0     5793.68     6171.06    226.22 o
  14   6   0      192.26      244.92    174.91 o
   1   7   0    24790.71    24606.73    547.30 o
   2   7   0    64323.81    64701.84   1035.89 o
   3   7   0    72498.30    72552.61   1011.00 o
   4   7   0    45488.17    44784.41    744.97 o
   5   7   0     9535.83     9011.95    143.55 o
   6   7   0      592.81      743.35     48.14 o
   7   7   0    14352.23    14827.92    297.86 o
   8   7   0    29386.45    29711.17    539.40 o
   9   7   0    28803.79    28839.97    535.67 o
  10   7   0    17998.53    17582.52    450.73 o
  11   7   0     5294.44     4717.42    181.70 o
  12   7   0      212.83      246.63    113.91 o
  13   7   0     5233.48     4800.42    201.97 o
  14   7   0     9134.76     9985.84    321.60 o
   0   8   0    58509.21    54026.48   2471.89 o
   1   8   0    23424.08    21984.49    681.00 o
   2   8   0     1184.39     1054.95     63.64 o
   3   8   0    14474.77    14874.37    252.80 o
   4   8   0    28032.95    27146.60    429.70 o
   5   8   0     6833.12     6661.44    160.45 o
   6   8   0    11129.74    10961.44    200.14 o
   7   8   0    17967.88    17760.75    373.69 o
   8   8   0      697.43      603.81     74.64 o
   9   8   0      236.12      188.00     78.47 o
  10   8   0     7615.61     7499.98    287.36 o
  11   8   0    43265.91    42419.26   1165.25 o
  12   8   0     8291.41     7960.29    429.62 o
  13   8   0     5687.63     6330.74    369.77 o
   1   9   0       37.41      161.07     75.11 o
   2   9   0    26668.91    26536.24    454.84 o
   3   9   0      282.91      349.90     46.88 o
   4   9   0     9877.82     9714.00    185.19 o
   5   9   0     3972.28     3948.33    121.89 o
   6   9   0     6627.30     6550.35    221.05 o
   7   9   0      194.65      171.82    123.00 o
   8   9   0    11550.87    11968.33    279.03 o
   9   9   0     6377.89     7012.82    214.52 o
  10   9   0      229.25      144.89     92.05 o
  11   9   0     2988.69     2572.39    220.43 o
  12   9   0      890.73      634.09    145.08 o
  13   9   0     2860.98     2569.16    362.43 o
   0  10   0     1415.53     1351.61    165.59 o
   1  10   0      166.97      432.32     89.41 o
   2  10   0     1701.00     1776.20     86.85 o
   3  10   0      862.31      992.04     62.29 o
   4  10   0     1457.05     1401.03     96.38 o
   5  10   0       25.18       53.84     69.89 o
   6  10   0       96.94      100.47     96.01 o
   7  10   0     1716.91     1695.86    170.95 o
   8  10   0      753.53      752.96    137.92 o
   9  10   0     1271.01     1572.35    180.89 o
  10  10   0      841.54      853.56     91.15 o
  11  10   0      522.42      546.70    119.16 o
  12  10   0       90.52       15.76    103.31 o
  13  10   0      634.07      386.04    117.58 o
   1  11   0     3624.34     3442.33    173.11 o
   2  11   0     8024.03     8836.12    226.75 o
   3  11   0      828.48      966.75     65.65 o
   4  11   0     4141.94     4225.45    173.97 o
   5  11   0     1271.82     1115.37    100.84 o
   6  11   0     2762.07     3210.70    189.54 o
   7  11   0     2766.11     2923.31    319.22 o
   8  11   0    11318.19    11652.95    410.23 o
   9  11   0     4051.84     3812.30    254.63 o
  10  11   0     2647.81     2576.22    228.26 o
  11  11   0     1075.02     1293.78    197.29 o
  12  11   0     1114.25      878.17    302.18 o
   0  12   0    43063.41    42662.30   1338.18 o
   1  12   0    40571.32    39567.73   1234.68 o
   2  12   0     8100.08     8313.11    225.94 o
   3  12   0     2231.10     2472.38    122.84 o
   4  12   0      903.27      936.04     90.06 o
   5  12   0     8892.93     8902.09    268.94 o
   6  12   0     8478.76     8454.04    321.64 o
   7  12   0     2790.20     2988.58    200.46 o
   8  12   0     4740.55     4642.78    263.09 o
   9  12   0      116.11      272.66    151.13 o
  10  12   0     5924.99     6388.08    375.81 o
  11  12   0     9383.40     9994.63    631.15 o
  12  12   0     8279.57     8017.45    394.68 o
   1  13   0     9145.92     9465.91    323.42 o
   2  13   0    46325.70    45362.77   1008.40 o
   3  13   0    35471.14    35403.32    693.81 o
   4  13   0    14461.61    14085.55    335.31 o
   5  13   0     2225.52     2061.63    162.99 o
   6  13   0       17.77      -12.55    110.81 o
   7  13   0     1734.74     1771.45    176.25 o
   8  13   0    19964.17    20341.98    610.27 o
   9  13   0    21405.07    22463.19    675.95 o
  10  13   0    11771.82    12116.74    472.91 o
  11  13   0     5352.40     5128.75    315.79 o
   0  14   0    39398.93    37729.94   2248.80 o
   1  14   0    21510.29    20382.93    538.13 o
   2  14   0     8296.83     8037.62    304.82 o
   3  14   0      850.87     1013.14     96.40 o
   4  14   0     8458.89     8493.71    273.65 o
   5  14   0     5402.71     5243.98    251.89 o
   6  14   0    11484.90    11874.41    408.52 o
   7  14   0     8080.18     8736.54    361.26 o
   8  14   0     1839.47     2228.37    297.46 o
   9  14   0     1721.63     1614.54    316.71 o
  10  14   0     3387.63     3200.73    266.89 o
   1  15   0     2317.45     2456.65    185.89 o
   2  15   0     2952.18     2863.32    197.62 o
   3  15   0    12451.01    12345.35    315.49 o
   4  15   0     6240.83     6158.91    340.00 o
   5  15   0     1056.52      885.90    138.04 o
   6  15   0      853.62     1038.62    154.52 o
   7  15   0     8856.22     8986.24    377.25 o
   8  15   0     3467.53     3120.10    316.26 o
   9  15   0    11372.69    11343.03    463.82 o
   0  16   0     2669.74     3296.15    307.52 o
   1  16   0      151.78      356.01    140.57 o
   2  16   0       85.67       20.18    127.91 o
   3  16   0      121.42      166.03     89.21 o
   4  16   0      895.28      993.59    135.29 o
   5  16   0       66.36      108.43    121.69 o
   6  16   0      423.31      422.71    147.57 o
   7  16   0     3747.51     3803.07    268.91 o
   8  16   0     1012.85      848.63    307.68 o
   1  17   0      545.93      794.18    159.78 o
   2  17   0      711.43      621.80    158.17 o
   3  17   0      622.54      640.55    106.04 o
   4  17   0        8.01      -60.51    113.16 o
   5  17   0      786.88      559.83    147.32 o
   6  17   0        7.16     -141.96    141.96 o
   7  17   0      739.52      974.83    188.19 o
   0  18   0     5287.33     4972.67    391.57 o
   1  18   0     8224.11     8561.93    380.90 o
   2  18   0     2648.86     2308.88    213.35 o
   3  18   0      756.28      414.56    187.54 o
   4  18   0      661.45      610.79    140.03 o
   5  18   0     5211.00     4905.25    428.52 o
   1  19   0     7924.71     7439.03    344.31 o
   2  19   0     8008.89     7532.63    346.21 o
 -15   1   1      195.40       76.25    152.60 o
 -14   1   1       73.84      172.13    115.75 o
 -13   1   1     2558.30     2532.36    160.57 o
 -12   1   1     3693.17     3633.73    189.94 o
 -11   1   1     4522.50     4882.79    393.41 o
 -10   1   1     6538.76     6769.73    204.62 o
  -9   1   1      105.93       87.21     62.98 o
  -8   1   1      522.30      490.75     66.51 o
  -7   1   1      134.25      135.54     52.14 o
  -6   1   1    17200.85    16714.47    392.58 o
  -5   1   1    22925.76    22323.33    439.00 o
  -4   1   1    13121.38    12970.17    302.41 o
  -3   1   1     8357.72     8994.06    181.31 o
  -2   1   1        8.42       20.02     18.92 o
  -1   1   1     9350.01     9585.41    180.05 o
   0   1   1     6125.00     6292.36     95.08 o
   1   1   1    15779.15    15316.95    301.67 o
   2   1   1    10614.94    11446.24    177.41 o
   3   1   1    28098.98    28260.62    422.52 o
   4   1   1     3906.56     3633.98     92.39 o
   5   1   1     1894.09     2326.68     82.45 o
   6   1   1     1905.25     2060.62     81.41 o
   7   1   1    26235.38    27176.93    474.33 o
   8   1   1     2476.49     2604.06    104.02 o
   9   1   1      202.13      201.92     69.48 o
  10   1   1     4797.93     4796.45    177.45 o
  11   1   1      105.40      125.50     96.43 o
  12   1   1      705.70      602.69    117.23 o
  13   1   1      506.73      389.02    126.59 o
  14   1   1     1865.06     1941.22    219.77 o
  15   1   1      211.52       24.84    199.49 o
 -15   2   1      629.04      645.49    156.16 o
 -14   2   1    11581.90    12036.93    438.50 o
 -13   2   1    15590.06    15482.00    422.78 o
 -12   2   1     3557.19     3575.26    174.36 o
 -11   2   1     4730.20     5180.37    241.49 o
 -10   2   1     5762.49     6092.43    197.54 o
  -9   2   1     3628.19     3612.09    142.78 o
  -8   2   1    18441.01    18598.01    383.22 o
  -7   2   1    25024.19    24640.12   1045.26 o
  -6   2   1     4896.34     4833.04    140.29 o
  -5   2   1     4272.91     4233.44    123.79 o
  -4   2   1     2086.76     2087.88     90.75 o
  -3   2   1    92317.48    90989.19   1331.58 o
  -2   2   1    96775.10    95969.91   1236.73 o
  -1   2   1    58063.45    59557.15    717.38 o
   0   2   1    11329.34    11839.51    196.89 o
   1   2   1     1844.57     1900.21     29.62 o
   2   2   1       88.03      179.17     22.61 o
   3   2   1    14256.44    14094.29    243.33 o
   4   2   1    11974.60    11940.60    234.07 o
   5   2   1    20266.50    20369.46    393.62 o
   6   2   1     1960.23     2008.71     94.69 o
   7   2   1     5071.22     4791.67    156.32 o
   8   2   1      274.81      468.79     71.25 o
   9   2   1    34251.36    34784.20    665.45 o
  10   2   1    13255.61    13467.91    319.25 o
  11   2   1    22568.09    22535.95    476.91 o
  12   2   1     7504.04     7681.65    378.46 o
  13   2   1     2037.00     1864.62    173.48 o
  14   2   1      185.13      166.95    138.42 o
 -15   3   1    13133.72    14149.02    727.31 o
 -14   3   1      132.77      296.11    143.37 o
 -13   3   1     4612.33     4579.66    261.98 o
 -12   3   1     6706.27     7054.31    216.13 o
 -11   3   1    35514.73    37236.00    722.72 o
 -10   3   1    24104.22    24609.97    461.35 o
  -9   3   1    12745.08    12969.72    333.38 o
  -8   3   1    10425.96    10095.76    441.62 o
  -7   3   1       45.07       99.16     49.54 o
  -6   3   1     5130.13     5378.52    137.62 o
  -5   3   1    44384.88    44654.88    680.72 o
  -4   3   1    21352.47    21387.46    338.18 o
  -3   3   1     1633.59     1479.23     38.01 o
  -2   3   1    28079.45    28009.20    332.94 o
  -1   3   1    77306.72    78995.19   1137.13 o
   0   3   1     9308.82     9132.51    177.58 o
   1   3   1     1206.25     1184.45     27.20 o
   2   3   1    71526.25    71486.89    795.90 o
   3   3   1     3669.61     3653.89     88.71 o
   4   3   1     1988.85     2163.69     83.33 o
   5   3   1      179.64      240.43     56.18 o
   6   3   1    58210.47    55743.95   1179.84 o
   7   3   1    34280.74    33234.99    628.51 o
   8   3   1    21895.28    21671.91    441.79 o
   9   3   1    13127.32    13550.56    314.10 o
  10   3   1      178.04      231.76     81.17 o
  11   3   1     2666.87     2651.50    134.19 o
  12   3   1     8445.24     8718.89    308.37 o
  13   3   1     5698.33     5860.70    411.11 o
  14   3   1     8808.66     9446.03    459.95 o
 -15   4   1     3476.26     3672.61    217.81 o
 -14   4   1     9992.53    10677.93    410.20 o
 -13   4   1    18054.82    18968.62    416.09 o
 -12   4   1    17238.57    18446.61    398.52 o
 -11   4   1     2068.22     1935.32    111.76 o
 -10   4   1     6908.09     6652.32    201.88 o
  -9   4   1    20991.66    19762.06    675.91 o
  -8   4   1    15680.00    15190.88    281.42 o
  -7   4   1     9082.94     9533.60    212.44 o
  -6   4   1    18557.38    19324.43    324.37 o
  -5   4   1     1279.26     1279.90     57.65 o
  -4   4   1     2266.01     2341.10     64.14 o
  -3   4   1    23749.61    23078.43    282.76 o
  -2   4   1   167321.50   166621.14   2267.16 o
  -1   4   1    88758.02    88735.38   1839.31 o
   0   4   1    71170.23    70459.80   1218.83 o
   1   4   1     3418.55     3687.76     79.00 o
   2   4   1    48829.72    48786.86    526.34 o
   3   4   1     7726.25     8045.68    113.40 o
   4   4   1     5495.73     5166.06    106.76 o
   5   4   1     9029.69     8432.37    174.03 o
   6   4   1      917.58      994.45     63.86 o
   7   4   1     7940.42     7735.04    177.32 o
   8   4   1     1642.33     1694.51     90.61 o
   9   4   1    32757.20    32197.85    641.32 o
  10   4   1    29751.63    30174.05    516.50 o
  11   4   1    18145.17    18608.56    612.51 o
  12   4   1     3004.22     3104.44    158.89 o
  13   4   1      156.30      350.67    124.41 o
  14   4   1     1406.29     1655.48    216.08 o
 -15   5   1     1754.92     1811.84    177.25 o
 -14   5   1      238.68      274.89    132.04 o
 -13   5   1     2465.73     2682.24    175.26 o
 -12   5   1    14211.55    14284.14    336.38 o
 -11   5   1     6696.68     6757.78    295.36 o
 -10   5   1     3359.74     3038.88    238.30 o
  -9   5   1     3033.16     2933.45    116.88 o
  -8   5   1       32.95      -41.16     50.72 o
  -7   5   1     3148.45     2990.33    101.90 o
  -6   5   1     8821.67     8938.62    176.41 o
  -5   5   1    15031.02    13653.63    218.08 o
  -4   5   1    43957.29    43643.68    550.80 o
  -3   5   1     2995.39     3038.76     61.85 o
  -2   5   1       85.09      100.88     20.14 o
  -1   5   1     6317.44     6054.77    241.18 o
   0   5   1    20410.77    20820.33    386.44 o
   1   5   1    39175.25    41168.08    656.16 o
   2   5   1    34489.84    34741.22    455.63 o
   3   5   1    25358.34    25098.40    307.31 o
   4   5   1      811.52     1222.03     46.19 o
   5   5   1      191.88      212.56     40.86 o
   6   5   1    10978.74    10452.89    218.08 o
   7   5   1    13811.96    13106.78    249.86 o
   8   5   1     7656.48     6774.75    186.60 o
   9   5   1    15272.25    15120.62    453.72 o
  10   5   1      299.91      300.83     91.41 o
  11   5   1      351.84      287.57     97.97 o
  12   5   1      470.87      593.75    118.36 o
  13   5   1     4314.57     4606.08    348.33 o
  14   5   1     1726.66     1685.19    168.31 o
 -14   6   1     1606.93     1886.17    169.79 o
 -13   6   1     5376.39     5459.05    240.14 o
 -12   6   1      644.25      568.64    109.25 o
 -11   6   1     1198.87      923.46    106.44 o
 -10   6   1     1858.35     1659.58    113.88 o
  -9   6   1    26453.21    25574.37    482.65 o
  -8   6   1      640.63      665.54     67.13 o
  -7   6   1     4191.73     4514.43    126.28 o
  -6   6   1     3082.78     2985.27     83.71 o
  -5   6   1    14474.52    14560.42    216.93 o
  -4   6   1     8433.68     8057.16    147.98 o
  -3   6   1    11309.50    11433.68    173.75 o
  -2   6   1    42543.32    41602.26    753.69 o
  -1   6   1     1817.27     1985.86    110.48 o
   0   6   1    30279.77    29499.44    630.70 o
   1   6   1     9143.99     9575.21    183.16 o
   2   6   1    10496.69    10825.19    171.95 o
   3   6   1     2909.48     3224.80     73.38 o
   4   6   1    16313.24    16197.40    266.50 o
   5   6   1      166.17       89.71     31.09 o
   6   6   1     2815.46     2386.56     85.66 o
   7   6   1     5624.36     5450.87    174.23 o
   8   6   1     1507.84     1609.02    161.08 o
   9   6   1      424.69      586.53     93.62 o
  10   6   1     4312.91     4192.68    238.24 o
  11   6   1     3999.73     3890.38    191.02 o
  12   6   1      296.08      220.69    105.19 o
  13   6   1        7.44       14.06    108.62 o
  14   6   1      471.74      582.04    147.69 o
 -14   7   1        3.07       71.24    115.43 o
 -13   7   1     1144.91     1389.18    133.85 o
 -12   7   1      187.14      156.44    162.02 o
 -11   7   1     1317.16     1170.03    109.54 o
 -10   7   1      910.60     1094.11    101.05 o
  -9   7   1     1381.72     1163.83     95.35 o
  -8   7   1     1276.81     1326.38     90.55 o
  -7   7   1        8.33      -46.52     46.52 o
  -6   7   1      704.95      778.54     47.04 o
  -5   7   1     6154.16     6270.71    137.68 o
  -4   7   1      871.81     1108.16     52.29 o
  -3   7   1      430.28      836.94     52.44 o
  -2   7   1     2538.22     2419.31     89.97 o
  -1   7   1       87.73      -12.41     39.89 o
   0   7   1      633.74      753.78     60.46 o
   1   7   1     9341.31    10910.58    240.34 o
   2   7   1    25066.60    25888.82    399.40 o
   3   7   1      795.90      841.13     41.04 o
   4   7   1       48.27       49.91     39.93 o
   5   7   1      217.35      280.46     34.19 o
   6   7   1     1186.98     1245.79     59.08 o
   7   7   1      216.23      402.70     67.21 o
   8   7   1     1747.15     1839.13    104.53 o
   9   7   1     1306.37     1313.40    103.95 o
  10   7   1      157.52      107.06    105.40 o
  11   7   1     1186.29     1241.24    124.35 o
  12   7   1      564.29      521.79    135.86 o
  13   7   1      554.68      699.36    126.56 o
 -14   8   1      384.49      181.00    156.19 o
 -13   8   1     8425.62     8244.00    466.44 o
 -12   8   1      669.77      756.49    112.34 o
 -11   8   1      588.35      638.08    102.99 o
 -10   8   1       36.03       55.00     89.99 o
  -9   8   1     5632.01     6128.39    184.31 o
  -8   8   1      736.87      822.06     76.83 o
  -7   8   1      258.51      394.34     47.65 o
  -6   8   1     6147.35     5949.50    146.58 o
  -5   8   1     1467.60     1415.45     80.24 o
  -4   8   1     2465.37     2569.57     96.04 o
  -3   8   1     7714.96     7494.69    149.94 o
  -2   8   1    25547.46    25062.31    482.40 o
  -1   8   1    20191.68    20379.75    474.57 o
   0   8   1    41854.13    39992.86    796.83 o
   1   8   1       29.29       -6.53     53.41 o
   2   8   1       56.55       27.63     34.06 o
   3   8   1     1392.28     1424.81     54.01 o
   4   8   1    17633.30    17693.62    295.13 o
   5   8   1      486.48      463.02     69.14 o
   6   8   1     2372.21     2260.87     71.23 o
   7   8   1     7405.42     7311.29    183.47 o
   8   8   1     2125.95     2192.05    108.71 o
   9   8   1     1840.59     1887.11    114.72 o
  10   8   1     6837.45     6915.44    383.32 o
  11   8   1     9214.87     9485.73    304.99 o
  12   8   1      787.57      549.47    166.64 o
  13   8   1     1068.03     1022.73    167.54 o
 -13   9   1       69.90       87.34    119.37 o
 -12   9   1    12125.65    12168.15    329.27 o
 -11   9   1    13902.62    14350.18    355.34 o
 -10   9   1    18084.91    18842.56    418.51 o
  -9   9   1    10272.87    10403.76    265.20 o
  -8   9   1     1912.19     1874.53    108.29 o
  -7   9   1      608.00      600.44     95.39 o
  -6   9   1     3494.93     3317.21    128.40 o
  -5   9   1     3607.20     3964.32    122.57 o
  -4   9   1    15265.59    15600.46    266.42 o
  -3   9   1    20645.01    20814.33    370.80 o
  -2   9   1       95.20       24.09     57.43 o
  -1   9   1     2118.01     2218.82    127.87 o
   0   9   1    22278.75    21181.13    605.83 o
   1   9   1    21651.78    21717.25    509.34 o
   2   9   1     4156.49     4137.37    113.60 o
   3   9   1    14507.99    13985.50    245.32 o
   4   9   1       18.76      -37.51     38.27 o
   5   9   1     2936.68     3019.24    107.40 o
   6   9   1     8720.67     9031.62    269.23 o
   7   9   1    45893.20    44742.71    952.28 o
   8   9   1    11606.12    12201.14    289.06 o
   9   9   1     5780.80     5559.33    189.87 o
  10   9   1     1156.63     1163.48    116.66 o
  11   9   1     3655.67     3423.08    171.85 o
  12   9   1     3474.85     3339.23    178.11 o
  13   9   1     3550.59     2561.18    232.95 o
 -13  10   1    13725.71    12170.30    729.84 o
 -12  10   1     9506.07    10294.70    396.57 o
 -11  10   1     2119.77     1952.35    151.89 o
 -10  10   1     3375.25     3522.97    186.18 o
  -9  10   1     7963.55     8540.81    402.16 o
  -8  10   1    11826.23    11410.82    398.54 o
  -7  10   1    11941.11    12281.90    468.83 o
  -6  10   1     5150.99     5399.72    193.11 o
  -5  10   1     2480.08     2553.06    126.64 o
  -4  10   1      208.93      185.66     58.53 o
  -3  10   1    11011.32    11045.92    303.87 o
  -2  10   1    28424.00    27760.72    541.07 o
  -1  10   1    20729.08    20250.24    544.79 o
   0  10   1    21748.16    21185.20    508.37 o
   1  10   1     1483.50     1502.16    117.02 o
   2  10   1     2188.11     2300.30    103.95 o
   3  10   1     1952.05     2085.87     83.77 o
   4  10   1      863.89      923.44     88.82 o
   5  10   1     8313.79     8661.80    247.25 o
   6  10   1    12342.64    11697.51    377.56 o
   7  10   1      137.12      101.61    104.59 o
   8  10   1     2112.36     2040.08    266.75 o
   9  10   1    12635.82    12336.83    440.49 o
  10  10   1    23702.10    24225.22    510.37 o
  11  10   1    16210.00    16507.95    404.49 o
  12  10   1     2379.26     2022.75    196.35 o
 -12  11   1    12767.87    12942.66    490.04 o
 -11  11   1     8564.18     9352.29    403.16 o
 -10  11   1     2335.36     1802.19    199.55 o
  -9  11   1    12262.92    13272.32    484.09 o
  -8  11   1      364.44      303.80    131.90 o
  -7  11   1     1070.02     1182.56    142.97 o
  -6  11   1     3109.13     3212.64    186.05 o
  -5  11   1    40688.40    39138.97    831.88 o
  -4  11   1    20785.98    20138.88    468.97 o
  -3  11   1     5662.72     5661.23    149.64 o
  -2  11   1      353.16      395.64     59.60 o
  -1  11   1     3912.03     3786.02    180.73 o
   0  11   1    10295.91    10079.25    409.18 o
   1  11   1    25977.66    25133.23    653.75 o
   2  11   1    12183.03    12669.10    252.19 o
   3  11   1     8089.24     8089.87    188.18 o
   4  11   1     6286.40     6156.59    209.08 o
   5  11   1     2691.27     2846.11    139.78 o
   6  11   1     9629.55     9654.62    351.79 o
   7  11   1    12437.44    12389.10    410.63 o
   8  11   1    13230.85    14331.21    470.35 o
   9  11   1     8426.13     9029.26    379.13 o
  10  11   1       45.91       62.00    153.86 o
  11  11   1      165.54      161.70    167.64 o
  12  11   1     3701.27     3575.89    282.65 o
 -12  12   1      581.52      634.88    190.11 o
 -11  12   1       42.73       60.77    158.46 o
 -10  12   1     3478.61     3343.56    342.79 o
  -9  12   1     4434.31     4454.07    269.34 o
  -8  12   1     1359.06     1443.48    222.61 o
  -7  12   1      770.86      854.31    138.77 o
  -6  12   1     1398.64     1591.59    148.06 o
  -5  12   1       85.09       19.56     79.25 o
  -4  12   1      447.31      396.51    107.95 o
  -3  12   1     1772.49     2092.09    105.88 o
  -2  12   1    16922.14    16595.21    366.56 o
  -1  12   1    11633.50    11376.08    347.12 o
   0  12   1     6545.52     6378.24    252.13 o
   1  12   1        8.80       32.85     96.41 o
   2  12   1     6676.67     7067.40    204.80 o
   3  12   1     4721.79     4838.14    170.27 o
   4  12   1     4876.11     4896.90    192.03 o
   5  12   1     6053.90     5883.12    459.14 o
   6  12   1     2882.58     3062.77    226.55 o
   7  12   1     6260.43     6622.44    301.07 o
   8  12   1     1444.54     1535.06    253.71 o
   9  12   1     1395.40     1705.70    201.89 o
  10  12   1     4685.42     5001.81    303.85 o
  11  12   1     5343.32     6004.35    488.71 o
 -11  13   1      207.07      379.17    189.23 o
 -10  13   1       71.76      283.48    164.38 o
  -9  13   1      128.99       87.11    154.99 o
  -8  13   1      120.80      228.26    168.98 o
  -7  13   1      330.62      256.53    155.66 o
  -6  13   1       27.52       35.56    117.71 o
  -5  13   1     2670.24     2323.54    142.43 o
  -4  13   1     3953.69     4114.01    162.26 o
  -3  13   1      358.26      621.93     91.42 o
  -2  13   1     1978.42     2007.78    158.10 o
  -1  13   1      281.70      364.55    115.23 o
   0  13   1     1778.87     1993.50    157.39 o
   1  13   1       10.91      439.56    129.10 o
   2  13   1     2732.26     2822.85    134.14 o
   3  13   1       38.61      138.56     75.79 o
   4  13   1       18.46      -80.39     80.39 o
   5  13   1      651.20      412.75    180.82 o
   6  13   1      238.16      335.99    126.21 o
   7  13   1      101.63      495.45    138.20 o
   8  13   1      233.93      304.53    163.96 o
   9  13   1      110.11      -48.15    175.55 o
  10  13   1      385.60      472.49    180.28 o
  11  13   1       63.70      215.58    184.99 o
 -10  14   1      355.37      453.40    180.89 o
  -9  14   1       80.19       11.54    209.60 o
  -8  14   1     1698.41     1647.22    194.65 o
  -7  14   1      469.34      485.28    144.01 o
  -6  14   1      622.40      856.34    140.42 o
  -5  14   1       60.38       45.57    137.28 o
  -4  14   1    12352.61    11621.70    329.98 o
  -3  14   1     9053.27     9334.24    256.15 o
  -2  14   1     7229.59     7558.58    301.70 o
  -1  14   1     9179.38     9385.17    334.11 o
   0  14   1       35.99      178.60    119.01 o
   1  14   1      740.81      559.40    130.10 o
   2  14   1     3085.94     3126.57    157.03 o
   3  14   1     3784.94     3751.67    160.64 o
   4  14   1      688.59      836.74    107.54 o
   5  14   1     1567.93     1774.56    160.19 o
   6  14   1     3217.08     3314.82    389.07 o
   7  14   1     1467.46     1209.55    171.81 o
   8  14   1       95.60      248.75    156.51 o
   9  14   1      549.21      862.43    193.23 o
  10  14   1     3335.54     3316.42    354.66 o
  -9  15   1     1794.75     1974.01    224.56 o
  -8  15   1       63.72      193.25    156.39 o
  -7  15   1      124.06     -118.95    223.65 o
  -6  15   1     3079.03     3092.54    312.75 o
  -5  15   1     4690.23     4551.30    241.78 o
  -4  15   1     5842.07     5973.73    321.99 o
  -3  15   1     2575.30     2407.35    128.68 o
  -2  15   1       14.21      -28.98    121.19 o
  -1  15   1       52.51      -60.72    116.62 o
   0  15   1     6234.77     5796.40    266.43 o
   1  15   1    15503.64    15465.57    453.39 o
   2  15   1     1596.17     1799.01    131.69 o
   3  15   1     6216.15     5843.87    206.84 o
   4  15   1        7.64       77.23    110.88 o
   5  15   1     3506.35     3664.28    220.61 o
   6  15   1     1422.77     1514.34    173.28 o
   7  15   1     4481.95     4323.87    306.60 o
   8  15   1     8087.10     8519.56    388.20 o
   9  15   1     1489.16     1711.48    474.17 o
  -8  16   1     6569.67     6491.00    342.24 o
  -7  16   1     5710.49     6016.61    318.36 o
  -6  16   1     4298.94     4517.50    258.37 o
  -5  16   1     1104.04     1171.09    152.66 o
  -4  16   1      576.64      539.55    110.02 o
  -3  16   1     5096.02     4804.19    253.96 o
  -2  16   1    13013.90    13670.11    430.73 o
  -1  16   1    10469.61    10456.70    371.01 o
   0  16   1     6192.66     5811.08    274.35 o
   1  16   1       21.69       96.50    130.59 o
   2  16   1     1249.92     1169.81    107.63 o
   3  16   1     5529.42     5508.94    204.36 o
   4  16   1     6010.66     5609.87    397.23 o
   5  16   1     2634.09     2562.45    244.80 o
   6  16   1     2688.28     2752.99    214.97 o
   7  16   1       51.45      -26.22    158.29 o
   8  16   1     2844.76     2748.46    244.43 o
  -7  17   1     3759.08     3824.83    269.32 o
  -6  17   1     1869.97     1867.03    195.00 o
  -5  17   1     4242.52     4076.18    328.79 o
  -4  17   1    18247.83    18594.96    549.16 o
  -3  17   1     2341.20     2338.81    202.33 o
  -2  17   1     2073.23     1932.21    191.02 o
  -1  17   1     1656.40     1491.81    178.11 o
   0  17   1     9328.83     9418.56    365.14 o
   1  17   1     7077.77     6581.85    303.02 o
   2  17   1     8934.71     8810.18    281.97 o
   3  17   1     2069.78     2072.96    151.14 o
   4  17   1      129.86      -54.13    118.52 o
   5  17   1       89.67       19.48    139.16 o
   6  17   1     8497.91     9145.03    386.04 o
   7  17   1     5411.77     5641.57    577.27 o
  -5  18   1      643.77      396.18    152.27 o
  -4  18   1      277.45      -19.10    124.26 o
  -3  18   1     1819.08     1696.80    198.72 o
  -2  18   1    10254.56    10889.17    404.48 o
  -1  18   1    14985.45    15052.18    512.14 o
   0  18   1     1725.71     1951.42    202.30 o
   1  18   1      123.08      -17.75    189.53 o
   2  18   1     1601.77     1658.62    189.86 o
   3  18   1     7466.50     7607.44    370.22 o
   4  18   1     5207.75     4875.68    272.23 o
   5  18   1     6875.60     6003.82    308.12 o
  -3  19   1     1022.10     1277.22    620.61 o
  -2  19   1      648.34      916.34    185.12 o
  -1  19   1     1081.23     1518.88    199.93 o
   0  19   1     2044.01     2631.23    245.69 o
   1  19   1     1666.43     1752.17    210.75 o
   2  19   1     2094.64     2200.57    254.50 o
 -15   0   2    12721.77    13923.41    492.55 o
 -14   0   2     6544.02     6676.85    619.31 o
 -13   0   2    27975.91    27476.88    906.59 o
 -12   0   2       65.64      316.82    158.59 o
 -11   0   2    26321.32    25843.89   1377.62 o
 -10   0   2    30669.67    28852.37   1103.79 o
  -9   0   2    58631.48    58882.89   1675.01 o
  -8   0   2     7446.93     7354.53    308.81 o
  -7   0   2      166.79      272.54     85.86 o
  -6   0   2    12648.52    11491.05    357.19 o
  -5   0   2    68043.70    60968.36   1431.42 o
  -4   0   2   105504.84    98671.84   2656.64 o
  -3   0   2   144236.59   148555.70   9541.82 o
  -2   0   2   208873.42   205415.09   4501.43 o
  -1   0   2     2445.01     2941.80     77.52 o
   0   0   2     1378.43     1574.66     32.75 o
   1   0   2    55578.11    53799.91    909.48 o
   2   0   2   133899.56   136960.17   3029.89 o
   3   0   2     2710.84     2992.92    105.21 o
   4   0   2    54065.11    49666.53   1140.62 o
   5   0   2     1778.49     1686.22     92.91 o
   6   0   2     6061.49     6346.66    216.68 o
   7   0   2    10592.50    12151.70    530.42 o
   8   0   2   102567.36   103544.92   2356.62 o
   9   0   2    57916.79    55488.05   1614.67 o
  10   0   2    12929.63    13456.69    511.57 o
  11   0   2     3757.49     3730.79    433.48 o
  12   0   2     3265.50     3516.29    277.88 o
  13   0   2     6624.71     7071.48    404.32 o
  14   0   2     7799.51     8261.47    659.73 o
 -15   1   2      305.06      379.92    135.73 o
 -14   1   2     6155.92     6396.80    258.64 o
 -13   1   2    12541.78    13456.84    349.67 o
 -12   1   2    17490.32    18487.38    421.50 o
 -11   1   2    14144.30    14394.61    379.26 o
 -10   1   2     7432.14     7146.86    237.10 o
  -9   1   2       59.93       -5.12     59.70 o
  -8   1   2      727.97      824.24     72.62 o
  -7   1   2    16012.69    14204.23    388.11 o
  -6   1   2    62274.48    57708.15   1077.31 o
  -5   1   2    31833.74    31535.35    570.53 o
  -4   1   2    18155.52    18199.99    470.58 o
  -3   1   2     4464.23     4738.46     99.83 o
  -2   1   2    20943.13    21030.78    316.09 o
  -1   1   2   104178.40   107807.34   1270.02 o
   0   1   2    72175.45    75163.63    685.20 o
   1   1   2    47174.81    47473.11    674.52 o
   2   1   2     4883.68     4116.59     72.24 o
   3   1   2     1723.51     1623.50     51.43 o
   4   1   2    54838.44    54169.86    795.74 o
   5   1   2    22436.66    22050.60    352.81 o
   6   1   2    64679.48    63065.82   1028.55 o
   7   1   2    37894.22    36642.60    623.52 o
   8   1   2      113.86      196.38     55.79 o
   9   1   2       36.22      112.25     58.51 o
  10   1   2     8013.83     7773.82    287.50 o
  11   1   2    25408.48    25370.75    797.81 o
  12   1   2     5024.40     5027.27    230.86 o
  13   1   2     4457.14     4630.40    336.52 o
  14   1   2      863.84      722.84    172.71 o
 -15   2   2     5176.10     5738.70    277.31 o
 -14   2   2    13433.04    13974.84    476.35 o
 -13   2   2     6370.88     7044.11    247.82 o
 -12   2   2        8.84       33.58     88.46 o
 -11   2   2     2497.53     2504.87    130.85 o
 -10   2   2    15063.68    14783.77    308.98 o
  -9   2   2     9456.00     9226.61    216.64 o
  -8   2   2    14379.48    13785.21    304.88 o
  -7   2   2     3478.75     2792.71    131.99 o
  -6   2   2      324.27      415.40     48.07 o
  -5   2   2      726.94      785.68     56.74 o
  -4   2   2     3124.00     2803.78     85.74 o
  -3   2   2    32347.59    30199.98    663.83 o
  -2   2   2    14150.01    13711.57    198.68 o
  -1   2   2     7845.26     7792.87    106.23 o
   0   2   2     5673.13     5642.26     63.35 o
   1   2   2    39462.12    38829.69    453.62 o
   2   2   2    62132.82    62156.62   1224.30 o
   3   2   2      528.83      474.09     34.92 o
   4   2   2      497.27      667.26     46.52 o
   5   2   2     1900.21     1881.59     79.81 o
   6   2   2     9597.59    10560.08    241.99 o
   7   2   2    13302.75    13571.13    300.88 o
   8   2   2    10106.26    10049.62    249.15 o
   9   2   2    40871.18    40484.28    764.47 o
  10   2   2     5029.18     5097.37    186.96 o
  11   2   2       39.83       19.28     84.44 o
  12   2   2      280.24      310.95    115.55 o
  13   2   2     9665.11     9193.08    376.18 o
  14   2   2     2235.73     2214.46    195.16 o
 -15   3   2       49.15      264.67    137.47 o
 -14   3   2     2643.97     3110.92    199.75 o
 -13   3   2        9.88       99.61    117.51 o
 -12   3   2      425.79      492.01     89.97 o
 -11   3   2     2917.46     2881.96    134.13 o
 -10   3   2     4072.96     3715.74    157.45 o
  -9   3   2     2276.16     2154.99    140.70 o
  -8   3   2      393.32      364.54     66.64 o
  -7   3   2     5414.12     5190.88    140.59 o
  -6   3   2      174.00       95.16     40.86 o
  -5   3   2    21807.29    22106.48    353.09 o
  -4   3   2     1253.31     1400.04     62.26 o
  -3   3   2     6134.78     6010.02     93.60 o
  -2   3   2    28077.55    28590.46    395.78 o
  -1   3   2     1306.37     1211.76     48.05 o
   0   3   2    17190.48    18481.02    240.04 o
   1   3   2      103.70      162.49     12.79 o
   2   3   2     3323.96     3069.16     59.69 o
   3   3   2     5326.72     5291.98    124.08 o
   4   3   2     3049.18     2889.54    115.84 o
   5   3   2      121.97       30.43     41.20 o
   6   3   2     4888.76     4898.05    152.31 o
   7   3   2      984.97      945.99     81.51 o
   8   3   2      327.81      438.15     75.24 o
   9   3   2     5234.64     5447.48    187.49 o
  10   3   2      908.37      848.50    101.29 o
  11   3   2      126.28       68.31     85.92 o
  12   3   2     5869.64     5696.93    254.33 o
  13   3   2      257.33      197.61    148.61 o
  14   3   2      106.47      230.73    134.59 o
 -15   4   2     3153.70     3203.45    290.10 o
 -14   4   2     1036.86     1173.94    170.82 o
 -13   4   2     4076.60     3996.93    178.57 o
 -12   4   2     2042.23     2232.17    138.12 o
 -11   4   2     4188.96     3950.03    145.95 o
 -10   4   2      351.10      365.36     71.16 o
  -9   4   2     3138.23     2887.35    113.52 o
  -8   4   2     9763.52     9510.15    231.17 o
  -7   4   2      253.40      217.33     52.88 o
  -6   4   2      176.12       66.10     39.66 o
  -5   4   2     2493.94     3030.27     77.10 o
  -4   4   2     3504.69     3333.04     90.94 o
  -3   4   2    13689.52    13999.74    186.68 o
  -2   4   2    19255.41    19831.82    263.37 o
  -1   4   2    11776.63    12490.55    196.83 o
   0   4   2    55043.58    57203.42    912.86 o
   1   4   2     8332.27     8025.80    100.54 o
   2   4   2     4063.64     4043.57     60.58 o
   3   4   2     2415.27     2584.12     59.77 o
   4   4   2     7572.59     7481.76    130.09 o
   5   4   2     1661.00     1576.79     70.36 o
   6   4   2     7782.72     7592.39    188.00 o
   7   4   2      126.86      105.62     57.35 o
   8   4   2     6874.95     6366.93    216.88 o
   9   4   2     4958.91     4812.31    220.81 o
  10   4   2     1519.09     1362.37    112.47 o
  11   4   2       31.34       24.28     89.94 o
  12   4   2     1009.70     1156.37    122.14 o
  13   4   2     1736.55     1527.67    167.99 o
  14   4   2     2372.00     2153.29    180.98 o
 -15   5   2     1328.91     1417.34    167.50 o
 -14   5   2     7346.67     8311.20    291.88 o
 -13   5   2     7107.54     7150.63    256.75 o
 -12   5   2    21516.28    22386.48    870.33 o
 -11   5   2    15041.41    14726.13    499.46 o
 -10   5   2     6208.51     5998.87    173.75 o
  -9   5   2     5842.54     5741.85    158.44 o
  -8   5   2      682.15      692.73     64.91 o
  -7   5   2     8054.99     8166.73    173.39 o
  -6   5   2    14439.11    14529.74    253.99 o
  -5   5   2    36711.36    36461.30    492.79 o
  -4   5   2     4824.50     5198.91     86.50 o
  -3   5   2      215.97      203.43     22.51 o
  -2   5   2    24016.34    24019.01    364.50 o
  -1   5   2    83050.24    83281.28   1300.10 o
   0   5   2    14576.06    15096.80    290.11 o
   1   5   2    48188.46    49868.41    635.91 o
   2   5   2     6564.28     6501.73     94.72 o
   3   5   2     8247.48     8310.43    124.11 o
   4   5   2    10236.73    10297.89    154.09 o
   5   5   2    25721.49    25239.01    376.81 o
   6   5   2    36338.39    34598.86    549.87 o
   7   5   2    12636.96    11523.21    347.21 o
   8   5   2      248.68      218.12     63.25 o
   9   5   2      175.55      208.22     81.67 o
  10   5   2     7214.07     7234.10    218.98 o
  11   5   2    11333.55    11621.62    419.73 o
  12   5   2     6179.44     6393.60    281.86 o
  13   5   2     1796.68     1493.28    155.90 o
  14   5   2      302.72      430.47    143.69 o
 -15   6   2     4688.18     4498.01    233.37 o
 -14   6   2    12101.32    12868.56    333.87 o
 -13   6   2    13820.65    14082.85    520.88 o
 -12   6   2      654.25      770.13    164.61 o
 -11   6   2     3211.58     3027.37    195.43 o
 -10   6   2    11548.06    10858.36    454.66 o
  -9   6   2    33014.09    33120.90    595.51 o
  -8   6   2     9054.03     9615.46    203.23 o
  -7   6   2     2556.21     2789.76     87.95 o
  -6   6   2     1577.03     1348.34     52.74 o
  -5   6   2    11978.38    11944.11    182.68 o
  -4   6   2    70413.55    68461.18   1028.05 o
  -3   6   2   164638.13   161185.88   2293.46 o
  -2   6   2    95954.24    94607.54   1472.71 o
  -1   6   2    36800.43    36353.60    585.42 o
   0   6   2     2923.10     3466.86    110.15 o
   1   6   2    29058.65    29773.40    526.74 o
   2   6   2    25387.67    25478.84    344.81 o
   3   6   2    40732.02    40763.45    488.87 o
   4   6   2    26822.81    26865.69    351.73 o
   5   6   2     9794.23     9620.82    146.10 o
   6   6   2       84.97      135.33     46.78 o
   7   6   2    17280.43    16777.65    303.89 o
   8   6   2    39489.05    37541.02    845.25 o
   9   6   2    49336.32    49277.67    861.34 o
  10   6   2    15966.59    14830.35    351.14 o
  11   6   2      224.13      232.56     99.55 o
  12   6   2      769.07      642.13    141.00 o
  13   6   2     8955.08     9711.16    336.93 o
 -14   7   2     4331.32     4387.17    199.53 o
 -13   7   2    10167.98    10156.93    658.49 o
 -12   7   2    18186.75    17422.08   1005.38 o
 -11   7   2    14061.61    13710.71    315.75 o
 -10   7   2     8455.15     8652.33    228.07 o
  -9   7   2     1167.43     1297.16    113.16 o
  -8   7   2      630.47      746.25     75.65 o
  -7   7   2    33875.38    34509.11    597.81 o
  -6   7   2    46299.58    45451.34    618.29 o
  -5   7   2    42277.81    41048.33    634.33 o
  -4   7   2    15519.90    15688.10    254.66 o
  -3   7   2    14668.80    14559.46    220.60 o
  -2   7   2    42151.92    41159.21    662.97 o
  -1   7   2    84505.75    82672.32   1443.16 o
   0   7   2    81117.24    79904.30   1398.26 o
   1   7   2    39028.49    39339.77    639.09 o
   2   7   2    11808.32    11443.89    188.62 o
   3   7   2      952.48     1064.38     46.01 o
   4   7   2    26223.45    26713.19    393.62 o
   5   7   2    48618.46    48361.93    656.31 o
   6   7   2    56812.38    55652.53    860.95 o
   7   7   2    39456.85    38562.53    672.84 o
   8   7   2     2502.50     2427.53    134.91 o
   9   7   2      848.08     1129.64    131.44 o
  10   7   2     7343.16     7146.60    222.63 o
  11   7   2    15866.06    16665.57    403.78 o
  12   7   2     8985.28     8900.96    441.77 o
  13   7   2     1855.06     2098.87    188.00 o
 -14   8   2    18159.13    18656.14    668.26 o
 -13   8   2     7329.14     6702.97    456.12 o
 -12   8   2       43.49      -73.24     93.27 o
 -11   8   2      586.58      588.83     97.35 o
 -10   8   2    16978.72    17415.89    361.96 o
  -9   8   2    14370.25    14699.27    310.16 o
  -8   8   2     3169.75     3445.07    157.29 o
  -7   8   2     8861.87     8558.99    173.46 o
  -6   8   2      574.42      461.13     62.27 o
  -5   8   2     7737.03     7474.64    163.57 o
  -4   8   2    14204.92    14215.99    265.43 o
  -3   8   2    52373.92    51133.97    822.98 o
  -2   8   2    85015.41    81238.02   1445.20 o
  -1   8   2     4646.66     4459.75    150.36 o
   0   8   2     2584.86     2611.13    105.71 o
   1   8   2    10122.16    10631.45    218.76 o
   2   8   2    40130.68    40104.71    564.90 o
   3   8   2    12774.18    12463.63    193.06 o
   4   8   2     7170.91     7114.08    152.73 o
   5   8   2     8570.67     8325.11    164.88 o
   6   8   2     5605.45     5351.40    129.64 o
   7   8   2     4514.23     4422.31    141.14 o
   8   8   2    13103.01    13432.03    292.92 o
   9   8   2    30913.06    29815.30    713.11 o
  10   8   2     7391.18     6989.32    376.72 o
  11   8   2       56.88       68.57     97.16 o
  12   8   2     3401.59     3299.72    258.79 o
  13   8   2     8341.45     8671.41    404.12 o
 -14   9   2     1342.48     1035.30    142.84 o
 -13   9   2     2937.56     2781.80    362.13 o
 -12   9   2     4616.84     4005.06    185.93 o
 -11   9   2     4892.72     4903.75    193.63 o
 -10   9   2      972.98      917.60    100.58 o
  -9   9   2      849.02      766.09     81.42 o
  -8   9   2      542.23      490.52     77.82 o
  -7   9   2    10119.64    10165.19    294.23 o
  -6   9   2     1499.07     1570.94     76.53 o
  -5   9   2    10581.19    10655.33    249.58 o
  -4   9   2    21556.51    20461.07    364.46 o
  -3   9   2    10146.69    10111.81    205.73 o
  -2   9   2       72.16       93.86     45.79 o
  -1   9   2      646.93      690.97     46.93 o
   0   9   2    23325.71    22201.22    438.06 o
   1   9   2      277.27      270.11     47.32 o
   2   9   2     1642.56     1466.72     61.77 o
   3   9   2      186.42       82.84     35.36 o
   4   9   2    13136.85    12767.08    229.84 o
   5   9   2     3248.91     3391.98    133.95 o
   6   9   2     5784.03     5766.28    213.64 o
   7   9   2     1172.80     1244.68    101.80 o
   8   9   2       62.75      -16.09     70.42 o
   9   9   2     1075.59      856.83    102.87 o
  10   9   2    10695.50    10250.74    395.47 o
  11   9   2      697.01      403.14    152.32 o
  12   9   2     3231.83     3042.58    174.87 o
 -13  10   2       33.42      -35.47    105.90 o
 -12  10   2       51.39       26.02     95.22 o
 -11  10   2     1346.15     1371.64    161.45 o
 -10  10   2      431.54      382.47    100.70 o
  -9  10   2       37.08      -46.88    120.69 o
  -8  10   2      841.19      743.29    137.83 o
  -7  10   2      988.24      766.14    125.34 o
  -6  10   2     1245.69     1185.17    100.41 o
  -5  10   2      423.27      412.35     78.20 o
  -4  10   2      206.76      398.33     57.59 o
  -3  10   2       66.96      171.40     53.73 o
  -2  10   2     5673.41     5445.89    162.88 o
  -1  10   2     1446.40     1577.46     72.74 o
   0  10   2     1890.20     1665.71     96.97 o
   1  10   2       11.70      165.64     48.83 o
   2  10   2     4667.68     4572.45    126.50 o
   3  10   2      373.86      411.03     53.49 o
   4  10   2      934.00     1033.73     88.90 o
   5  10   2     4708.45     4740.56    217.36 o
   6  10   2     1491.42     1580.90    143.95 o
   7  10   2     1892.65     2189.15    172.03 o
   8  10   2       17.17        9.65    126.31 o
   9  10   2       55.65      100.91     96.69 o
  10  10   2      219.57      168.88     89.32 o
  11  10   2      433.34      117.50    105.82 o
  12  10   2      381.97      511.86    164.52 o
 -13  11   2     3858.95     4430.40    304.35 o
 -12  11   2     2930.50     2765.59    446.02 o
 -11  11   2    15910.20    17478.34    723.09 o
 -10  11   2     6561.50     6694.55    396.22 o
  -9  11   2       35.66      -53.57    128.10 o
  -8  11   2     1147.16     1038.84    151.50 o
  -7  11   2     2882.19     2671.37    187.90 o
  -6  11   2     6561.00     6992.89    234.81 o
  -5  11   2     5528.73     6273.82    346.71 o
  -4  11   2     9542.15     9409.50    268.20 o
  -3  11   2      344.55      248.39    123.39 o
  -2  11   2       79.12      184.04     71.68 o
  -1  11   2     7327.63     7756.23    266.92 o
   0  11   2     9555.48     9882.71    262.65 o
   1  11   2     1600.42     1785.34     93.25 o
   2  11   2      626.95      654.21     56.56 o
   3  11   2     5830.10     5721.98    184.59 o
   4  11   2     8353.59     8511.07    252.58 o
   5  11   2     1375.70     1434.14    133.80 o
   6  11   2     2153.58     2315.48    172.56 o
   7  11   2      316.39      348.65    122.33 o
   8  11   2      850.79      814.19    229.74 o
   9  11   2     1655.89     1765.95    193.47 o
  10  11   2     4330.50     4543.47    289.06 o
  11  11   2     1332.79     1079.45    203.95 o
 -12  12   2     1912.35     1771.23    219.65 o
 -11  12   2     2724.90     2927.04    242.28 o
 -10  12   2    12105.51    11726.72    440.16 o
  -9  12   2     4209.05     4041.61    253.45 o
  -8  12   2    12777.81    13293.51    587.74 o
  -7  12   2     2004.23     2067.38    175.74 o
  -6  12   2        1.31       62.75    121.27 o
  -5  12   2     1266.55     1198.82    109.23 o
  -4  12   2    31990.06    32277.48    673.61 o
  -3  12   2    17336.86    18063.74    513.05 o
  -2  12   2    37257.84    35940.89    696.44 o
  -1  12   2    18139.60    18329.35    475.20 o
   0  12   2     5044.47     5061.16    164.83 o
   1  12   2     1647.27     1743.69     98.49 o
   2  12   2    17543.59    17617.47    334.78 o
   3  12   2    27639.65    28256.61    567.05 o
   4  12   2     5065.79     5233.15    235.22 o
   5  12   2     3165.95     3136.26    263.75 o
   6  12   2     1228.02     1028.33    139.69 o
   7  12   2    12220.18    12627.76    430.36 o
   8  12   2    17953.04    18352.10    568.40 o
   9  12   2    21321.95    22699.97    755.96 o
  10  12   2     6778.02     6617.82    349.74 o
  11  12   2     1812.86     1928.56    233.95 o
 -11  13   2     6636.45     6978.61    427.28 o
 -10  13   2     3270.71     3514.66    378.36 o
  -9  13   2       10.16      273.28    186.52 o
  -8  13   2     3898.14     4179.47    257.65 o
  -7  13   2    16500.64    16632.22    514.61 o
  -6  13   2    21840.12    21863.21    611.64 o
  -5  13   2    24568.88    25145.58    583.34 o
  -4  13   2    11340.85    11069.29    284.59 o
  -3  13   2     2265.01     2305.51    167.61 o
  -2  13   2    17430.29    16913.84    461.74 o
  -1  13   2    49316.15    47916.15   1060.14 o
   0  13   2    46368.12    44870.74    853.74 o
   1  13   2    19323.22    19203.05    416.83 o
   2  13   2     7226.79     7163.20    217.21 o
   3  13   2      106.33       18.62     74.49 o
   4  13   2    13209.92    13073.98    397.38 o
   5  13   2    23683.62    23818.50    651.43 o
   6  13   2    37479.51    38975.36    991.58 o
   7  13   2    20992.18    21108.56    618.60 o
   8  13   2     3446.77     3685.01    249.17 o
   9  13   2      536.58      462.76    175.18 o
  10  13   2     9143.44     9832.34    477.52 o
 -11  14   2     1162.85     1550.38    214.33 o
 -10  14   2    11718.20    13698.99    498.33 o
  -9  14   2    18340.79    19680.47    613.90 o
  -8  14   2     3849.85     3285.80    239.79 o
  -7  14   2    10536.74    11310.19    411.77 o
  -6  14   2     1906.52     1570.30    165.18 o
  -5  14   2     5685.40     5717.49    225.34 o
  -4  14   2     3649.54     3524.31    175.80 o
  -3  14   2    31688.17    30384.08    728.74 o
  -2  14   2    36404.16    36209.67    963.53 o
  -1  14   2     2378.82     2158.15    170.71 o
   0  14   2       12.53       18.42     67.94 o
   1  14   2     9915.98    10322.76    273.04 o
   2  14   2    22001.04    21275.08    460.04 o
   3  14   2    15907.01    15812.29    370.46 o
   4  14   2     9167.20     9398.07    341.76 o
   5  14   2     2121.29     2180.33    239.79 o
   6  14   2      561.22      702.10    147.15 o
   7  14   2     7306.59     7289.82    336.60 o
   8  14   2    32205.19    32981.16    897.45 o
   9  14   2    14938.54    15459.95    542.69 o
 -10  15   2     2774.89     2831.31    300.52 o
  -9  15   2      887.25      757.73    182.27 o
  -8  15   2      474.23      347.16    160.60 o
  -7  15   2     5978.91     6120.52    307.50 o
  -6  15   2    16292.00    16015.16    505.79 o
  -5  15   2    15399.46    15723.53    478.52 o
  -4  15   2     4996.01     4642.85    249.35 o
  -3  15   2      464.16      724.17    157.49 o
  -2  15   2     3571.33     3366.55    210.05 o
  -1  15   2     8714.86     8700.17    330.90 o
   0  15   2     5958.69     5707.93    196.87 o
   1  15   2     4906.08     5093.71    231.98 o
   2  15   2       65.50      -31.13     78.43 o
   3  15   2      127.25       94.41     85.56 o
   4  15   2     5748.69     5332.18    254.01 o
   5  15   2    10744.41    11109.25    397.48 o
   6  15   2     3599.17     3389.37    226.57 o
   7  15   2     8055.51     8181.61    365.94 o
   8  15   2       23.77      -10.34    159.36 o
   9  15   2     3949.16     4144.13    297.18 o
  -9  16   2     1394.97     1548.96    211.68 o
  -8  16   2      724.15      983.64    189.81 o
  -7  16   2     1904.24     2013.49    207.22 o
  -6  16   2     5074.14     5246.25    567.20 o
  -5  16   2      640.37      569.69    134.76 o
  -4  16   2      139.52       37.56     98.39 o
  -3  16   2     3656.47     3978.97    234.32 o
  -2  16   2     3034.97     2906.73    208.16 o
  -1  16   2       65.73      216.14    137.53 o
   0  16   2     1657.68     1602.19    114.29 o
   1  16   2     2979.65     2797.08    143.95 o
   2  16   2     1180.45     1348.95    121.81 o
   3  16   2     1210.78     1242.10    128.90 o
   4  16   2     1571.86     1445.88    155.66 o
   5  16   2      781.52      457.63    142.58 o
   6  16   2       45.99      -13.23    139.74 o
   7  16   2      125.88      -29.00    151.76 o
  -7  17   2      922.23      856.55    185.54 o
  -6  17   2       29.38       -0.63    140.68 o
  -5  17   2      405.22      758.28    146.89 o
  -4  17   2        7.41      -31.23    138.17 o
  -3  17   2     1288.00     1136.22    173.13 o
  -2  17   2        9.16      356.37    147.35 o
  -1  17   2       62.96      422.62    149.07 o
   0  17   2      168.06      341.59    147.21 o
   1  17   2     1904.04     2164.96    136.04 o
   2  17   2     1910.32     2052.74    162.77 o
   3  17   2      582.28      672.15    122.91 o
   4  17   2        6.64        3.49    174.61 o
   5  17   2      993.07      976.93    165.47 o
   6  17   2      549.53      629.61    208.95 o
  -6  18   2      289.66      317.35    162.16 o
  -5  18   2     1416.01     1535.91    191.71 o
  -4  18   2    10493.99     9460.60    909.25 o
  -3  18   2     9628.82     9310.08    542.35 o
  -2  18   2     2526.41     2813.24    225.74 o
  -1  18   2     3182.89     3408.05    240.51 o
   0  18   2      104.79      114.81     94.59 o
   1  18   2     2069.61     1950.37    202.82 o
   2  18   2      986.93     1111.70    123.28 o
   3  18   2     3796.42     3688.58    207.44 o
   4  18   2     1395.18     1490.60    367.29 o
  -3  19   2      435.57      103.12    233.69 o
  -2  19   2     6922.67     6914.44    332.26 o
  -1  19   2    21970.67    22601.82    634.75 o
   0  19   2    13130.49    13178.33    460.95 o
   1  19   2     9813.49     9533.98    296.50 o
   2  19   2      520.79      401.64    216.70 o
 -16   1   3     1714.87     2014.45    182.09 o
 -15   1   3     1949.41     1971.68    168.45 o
 -14   1   3     5077.59     4877.91    199.05 o
 -13   1   3     1708.00     1841.52    140.76 o
 -12   1   3     1029.06     1092.90    157.29 o
 -11   1   3     2024.52     2188.50    143.99 o
 -10   1   3      454.07      515.97     82.89 o
  -9   1   3     7183.16     7078.43    222.38 o
  -8   1   3     1544.48     1549.54    159.18 o
  -7   1   3    10026.31     9448.04    218.07 o
  -6   1   3     1181.04     1261.14     62.74 o
  -5   1   3     4573.65     4254.70    112.85 o
  -4   1   3    13941.72    13908.09    248.35 o
  -3   1   3    50281.37    52200.96    897.17 o
  -2   1   3     2816.20     2947.53     59.54 o
  -1   1   3     1147.56     1129.97     23.63 o
   0   1   3      968.35     1014.64     32.29 o
   1   1   3     1058.20     1146.02     48.10 o
   2   1   3      205.36      228.91     24.65 o
   3   1   3    11738.83    11918.14    182.35 o
   4   1   3    21324.36    21281.36    309.15 o
   5   1   3    16459.50    16065.59    251.98 o
   6   1   3    10201.99     9990.96    196.00 o
   7   1   3      237.26      273.74     55.52 o
   8   1   3      639.34      778.29     70.29 o
   9   1   3     4222.56     3874.90    170.12 o
  10   1   3     2892.93     2972.81    143.44 o
  11   1   3     2054.70     2217.41    206.62 o
  12   1   3      208.37       67.21    136.56 o
  13   1   3      223.45       87.01    145.29 o
  14   1   3      537.98      397.38    168.93 o
 -16   2   3    12299.26    13164.30    363.49 o
 -15   2   3     1126.03     1239.45    154.91 o
 -14   2   3       23.55      392.54    134.02 o
 -13   2   3      952.08     1163.85    129.49 o
 -12   2   3    23131.50    23088.30    495.67 o
 -11   2   3     8783.54     9014.67    253.64 o
 -10   2   3     3185.82     3188.45    129.80 o
  -9   2   3     3424.95     3403.29    199.85 o
  -8   2   3     4227.27     3810.60    162.34 o
  -7   2   3     6222.75     6215.84    161.23 o
  -6   2   3    21105.38    21639.83    500.25 o
  -5   2   3    45526.68    45184.85   1020.44 o
  -4   2   3    64046.57    61691.27    911.92 o
  -3   2   3    48669.52    48709.34    719.66 o
  -2   2   3       18.42       74.34     18.22 o
  -1   2   3     3600.11     3556.10     53.20 o
   0   2   3    68957.62    70793.52    684.01 o
   1   2   3    12851.25    12016.06    141.51 o
   2   2   3     1260.35     1227.59     42.02 o
   3   2   3     3891.51     3907.44     78.57 o
   4   2   3      583.87      632.86     39.29 o
   5   2   3     5367.59     5630.89    118.36 o
   6   2   3    12918.58    12436.53    251.45 o
   7   2   3    32769.96    33265.34    634.32 o
   8   2   3    20966.14    20280.62    424.21 o
   9   2   3     7478.33     7365.42    219.20 o
  10   2   3      152.73      195.88     83.11 o
  11   2   3     2339.81     2147.66    159.20 o
  12   2   3     1724.26     1848.80    225.94 o
  13   2   3     6908.38     6019.26    314.57 o
  14   2   3      627.36      702.53    163.13 o
 -15   3   3     9550.78    10285.90    343.95 o
 -14   3   3    37871.04    40260.77   1239.77 o
 -13   3   3    15522.35    16442.32    671.37 o
 -12   3   3     2265.60     2381.98    144.46 o
 -11   3   3     3558.18     3352.51    140.53 o
 -10   3   3     1159.87     1259.31     93.56 o
  -9   3   3     6657.53     6659.20    178.95 o
  -8   3   3     2639.61     2580.16    104.21 o
  -7   3   3    58885.01    59345.47    902.96 o
  -6   3   3    24254.26    24185.25    388.83 o
  -5   3   3       31.63      128.06     35.34 o
  -4   3   3    11912.70    12118.20    210.40 o
  -3   3   3    71526.35    70206.66   1325.10 o
  -2   3   3    28675.38    28158.69    387.61 o
  -1   3   3    48237.98    50304.56    612.61 o
   0   3   3     1055.32     1210.74     26.03 o
   1   3   3      142.31      213.60     18.50 o
   2   3   3     7176.93     7248.68    110.73 o
   3   3   3    22748.79    21416.15    290.20 o
   4   3   3    38238.06    36256.69    546.89 o
   5   3   3    12506.59    11845.97    232.96 o
   6   3   3    24915.16    25847.24    499.82 o
   7   3   3     2388.53     2288.56    113.11 o
   8   3   3    17035.38    16387.11    506.17 o
   9   3   3     8251.75     8617.34    257.91 o
  10   3   3    14727.82    15011.94    529.39 o
  11   3   3     5387.41     5581.84    269.50 o
  12   3   3     1377.30     1494.11    185.20 o
  13   3   3      184.01      207.23    137.26 o
  14   3   3     2001.54     2178.32    285.92 o
 -15   4   3     7066.40     7932.22    295.88 o
 -14   4   3     1164.21     1188.90    146.86 o
 -13   4   3     5875.51     6223.32    307.85 o
 -12   4   3    22337.01    22539.09    457.29 o
 -11   4   3    25798.73    24247.24    667.55 o
 -10   4   3     6802.89     6549.72    257.56 o
  -9   4   3     2881.64     2953.97    148.11 o
  -8   4   3       27.68      -23.30     47.97 o
  -7   4   3     7941.18     7541.38    164.47 o
  -6   4   3     2466.74     2199.51     69.23 o
  -5   4   3    58714.00    58010.84    767.42 o
  -4   4   3    72935.32    69997.34    915.65 o
  -3   4   3     6260.86     6137.87    107.91 o
  -2   4   3    11995.07    12269.43    152.68 o
  -1   4   3    12950.29    14208.00    208.28 o
   0   4   3    83637.73    84529.60    964.84 o
   1   4   3      871.46      990.37     27.90 o
   2   4   3    17760.28    17321.44    206.10 o
   3   4   3     1325.34     1712.17     48.39 o
   4   4   3     5086.36     5626.09    109.21 o
   5   4   3     2825.96     3190.58     98.94 o
   6   4   3    31166.25    30123.88    481.46 o
   7   4   3    24428.33    23715.30    436.92 o
   8   4   3    24655.85    25664.51    546.44 o
   9   4   3    18300.79    18055.26    406.27 o
  10   4   3     2395.35     2582.50    152.36 o
  11   4   3     4433.19     4369.18    240.35 o
  12   4   3     4085.42     4464.02    212.67 o
  13   4   3    10715.73    12231.10    363.43 o
  14   4   3     2440.68     2599.46    195.89 o
 -15   5   3     4751.07     4607.09    237.20 o
 -14   5   3     7396.33     7522.42    283.66 o
 -13   5   3      806.46      691.85    115.21 o
 -12   5   3     2351.65     2149.02    160.82 o
 -11   5   3      890.16      871.70     99.95 o
 -10   5   3       44.26      -46.20     61.38 o
  -9   5   3     3657.33     3746.35    125.34 o
  -8   5   3    15031.65    15448.36    282.88 o
  -7   5   3    10011.32    10552.27    203.71 o
  -6   5   3     9079.96     8820.30    148.03 o
  -5   5   3     3382.50     3508.35     78.61 o
  -4   5   3    21995.30    21384.10    315.13 o
  -3   5   3    26521.08    26553.58    351.75 o
  -2   5   3    43652.66    43933.92    649.45 o
  -1   5   3     3240.15     3207.33     75.96 o
   0   5   3     9686.34     9738.85    205.91 o
   1   5   3      935.11      772.50     31.97 o
   2   5   3     2524.32     2453.37     52.86 o
   3   5   3     1144.19     1337.78     42.82 o
   4   5   3    66621.83    65426.07    810.01 o
   5   5   3    23443.10    22452.77    368.71 o
   6   5   3     2497.03     2327.77     87.75 o
   7   5   3    17146.91    16730.00    362.23 o
   8   5   3    12601.17    11507.18    244.23 o
   9   5   3     9821.75     9424.88    326.82 o
  10   5   3      881.39      789.79    106.31 o
  11   5   3     7134.52     7535.75    236.51 o
  12   5   3      115.88      142.69    110.70 o
  13   5   3       27.83       61.42    125.55 o
 -15   6   3      740.02     1010.11    169.31 o
 -14   6   3      260.28      238.11    141.37 o
 -13   6   3        4.46      -81.31    107.00 o
 -12   6   3     2664.36     2362.88    250.28 o
 -11   6   3     2837.91     2851.67    160.25 o
 -10   6   3       88.83       67.97     75.01 o
  -9   6   3     1212.37     1117.57     79.12 o
  -8   6   3     6087.13     6320.69    154.92 o
  -7   6   3     3741.72     4005.44    104.81 o
  -6   6   3      236.58      295.49     43.91 o
  -5   6   3    16855.43    15544.96    243.95 o
  -4   6   3     2707.84     3106.78     91.06 o
  -3   6   3     2751.63     2725.78     96.82 o
  -2   6   3     2502.59     2324.67     66.04 o
  -1   6   3    45948.61    46269.17    739.15 o
   0   6   3     1598.17     1771.82     52.08 o
   1   6   3      111.16      151.65     24.24 o
   2   6   3    17764.90    17736.65    232.46 o
   3   6   3     1481.78     1403.69     51.84 o
   4   6   3     1893.72     1663.83     53.08 o
   5   6   3     1987.40     1892.57     67.80 o
   6   6   3     1006.66      901.33     62.96 o
   7   6   3     7841.07     7517.39    202.96 o
   8   6   3     3105.42     2823.90    143.74 o
   9   6   3      116.24      211.10     85.04 o
  10   6   3     1117.10      922.92    110.33 o
  11   6   3     3311.05     3221.49    190.86 o
  12   6   3     1904.33     1973.14    149.48 o
  13   6   3     1460.64     1655.93    166.82 o
 -15   7   3      282.17      187.27    219.79 o
 -14   7   3      577.69      577.99    121.59 o
 -13   7   3      780.62      748.98    118.15 o
 -12   7   3      503.79      382.48     97.91 o
 -11   7   3     1193.02     1160.38    108.36 o
 -10   7   3       12.85        4.70     74.72 o
  -9   7   3     6080.39     5940.52    178.27 o
  -8   7   3      224.05      288.83     63.57 o
  -7   7   3       82.24       33.00     52.51 o
  -6   7   3     2218.23     2706.03    121.56 o
  -5   7   3     7713.95     7538.27    149.73 o
  -4   7   3     4495.61     4758.72    116.37 o
  -3   7   3     6083.53     6651.46    118.58 o
  -2   7   3     8532.77     8913.05    175.23 o
  -1   7   3     4388.05     4438.80    117.36 o
   0   7   3       16.24      124.38     29.70 o
   1   7   3     3151.82     3628.27     82.39 o
   2   7   3      972.60     1025.72     42.78 o
   3   7   3     1776.36     2074.24     59.78 o
   4   7   3     2386.79     2557.94     76.87 o
   5   7   3       36.98      154.64     42.20 o
   6   7   3     5092.63     4803.59    146.36 o
   7   7   3     2244.56     2031.76    106.15 o
   8   7   3      201.46      411.39     82.43 o
   9   7   3      450.88      361.07     89.13 o
  10   7   3     2003.34     1845.28    130.07 o
  11   7   3      122.80      122.13    100.44 o
  12   7   3       58.31      -35.68    106.92 o
  13   7   3      423.45      379.28    181.51 o
 -14   8   3       94.07      215.46    114.29 o
 -13   8   3      165.87       98.45    103.69 o
 -12   8   3     2687.80     2519.42    145.53 o
 -11   8   3     7784.60     7967.90    272.82 o
 -10   8   3     1325.56     1327.89    102.19 o
  -9   8   3      487.91      614.06    113.16 o
  -8   8   3       10.27       78.39     55.25 o
  -7   8   3     3541.79     3331.18    103.03 o
  -6   8   3    19115.69    18823.21    317.84 o
  -5   8   3    18619.27    18709.38    332.26 o
  -4   8   3    28858.02    29401.41    446.92 o
  -3   8   3    10464.94    11278.67    236.76 o
  -2   8   3        5.35       55.63     34.12 o
  -1   8   3     1594.56     1579.90     62.81 o
   0   8   3     5100.96     5130.64    116.22 o
   1   8   3    23948.73    25037.09    395.06 o
   2   8   3     5879.95     6103.65    121.26 o
   3   8   3      192.98      168.72     36.08 o
   4   8   3     4269.78     4443.81    131.45 o
   5   8   3     1807.99     2043.94     76.06 o
   6   8   3    16536.05    16747.48    323.74 o
   7   8   3    10397.24    10891.65    407.10 o
   8   8   3    16801.96    16704.49    584.21 o
   9   8   3     3431.91     3692.28    154.83 o
  10   8   3       13.58      -56.28     91.79 o
  11   8   3      234.09      335.03    105.74 o
  12   8   3      596.09      424.11    195.45 o
 -14   9   3    14960.86    13728.91   1311.99 o
 -13   9   3    13570.84    13232.40    530.71 o
 -12   9   3     7258.39     7069.63    248.32 o
 -11   9   3      223.68      197.49     94.55 o
 -10   9   3     1000.91      877.63     87.59 o
  -9   9   3     6621.02     6397.94    208.10 o
  -8   9   3    12263.41    12404.99    294.84 o
  -7   9   3    13547.00    13431.99    308.96 o
  -6   9   3    17934.65    17890.37    327.88 o
  -5   9   3      961.73     1118.97     89.89 o
  -4   9   3    13994.33    14110.68    267.29 o
  -3   9   3    35666.27    35927.77    615.62 o
  -2   9   3    51939.01    50921.05    821.19 o
  -1   9   3     8644.45     9152.50    188.91 o
   0   9   3     1935.67     1897.77     65.28 o
   1   9   3     3297.63     3203.44    104.58 o
   2   9   3    12790.45    13109.93    214.93 o
   3   9   3     2726.78     2980.22     83.44 o
   4   9   3    17895.15    17674.55    330.98 o
   5   9   3    27470.42    27134.10    536.31 o
   6   9   3     3014.79     3206.64    158.07 o
   7   9   3       93.31      111.99     82.74 o
   8   9   3     7741.27     7983.85    238.25 o
   9   9   3    10491.56    10166.57    276.31 o
  10   9   3     3532.48     3252.32    168.30 o
  11   9   3     6063.31     5882.23    338.36 o
  12   9   3      258.18       94.17    187.45 o
 -13  10   3     4028.52     3967.71    223.31 o
 -12  10   3    14063.03    14594.60    417.55 o
 -11  10   3    18289.95    19227.45    571.04 o
 -10  10   3     8805.05     9371.59    354.04 o
  -9  10   3    10171.77    10233.34    377.82 o
  -8  10   3      151.85      100.48    115.94 o
  -7  10   3      134.13      379.62    127.36 o
  -6  10   3      818.43     1168.02    103.47 o
  -5  10   3    29071.78    28755.78    631.38 o
  -4  10   3    41388.63    41223.07    752.73 o
  -3  10   3    26675.70    26032.39    515.47 o
  -2  10   3     2291.10     2045.80    102.60 o
  -1  10   3    10120.74     9805.78    204.96 o
   0  10   3    13658.18    14260.40    245.16 o
   1  10   3    15200.44    15957.57    302.60 o
   2  10   3     7385.06     7452.08    158.69 o
   3  10   3      204.65      255.51     50.74 o
   4  10   3      831.13      841.09    156.88 o
   5  10   3     6272.06     6566.99    386.93 o
   6  10   3    18257.71    19123.41    540.10 o
   7  10   3    28212.62    28244.04    752.78 o
   8  10   3    17089.78    17899.95    444.32 o
   9  10   3     3231.21     2978.88    170.35 o
  10  10   3       15.51       31.39     87.79 o
  11  10   3     7391.61     6597.50    230.41 o
  12  10   3     3230.01     2872.54    195.70 o
 -13  11   3     3663.88     3957.37    289.34 o
 -12  11   3     1905.74     2471.16    349.05 o
 -11  11   3      100.69      230.27    156.61 o
 -10  11   3     5608.64     5917.54    331.68 o
  -9  11   3     1601.18     1471.60    172.61 o
  -8  11   3    16977.63    17747.23    535.07 o
  -7  11   3    35626.78    35865.11    913.47 o
  -6  11   3      730.15      760.80     99.77 o
  -5  11   3     1040.14      909.22     97.31 o
  -4  11   3    10722.49    10517.14    286.79 o
  -3  11   3    67446.83    65174.70   1193.71 o
  -2  11   3     7097.08     7374.32    204.64 o
  -1  11   3    16789.88    16848.44    430.32 o
   0  11   3     8781.38     8684.69    238.40 o
   1  11   3     2146.74     2083.74     77.89 o
   2  11   3     3397.34     3801.11    111.41 o
   3  11   3     6655.22     6677.20    265.32 o
   4  11   3    25179.14    25090.65    657.75 o
   5  11   3    18277.35    18293.63    519.50 o
   6  11   3     7970.61     8820.19    333.76 o
   7  11   3      104.23       92.58    123.11 o
   8  11   3     2670.96     2323.80    310.49 o
   9  11   3     8214.48     8571.44    556.92 o
  10  11   3     6177.94     6501.91    342.58 o
  11  11   3     2287.38     2151.98    243.05 o
 -12  12   3     2449.08     2845.10    247.60 o
 -11  12   3     3710.26     3991.38    271.06 o
 -10  12   3     1989.36     2387.93    215.53 o
  -9  12   3      474.41      347.27    147.66 o
  -8  12   3      128.70      151.83    134.47 o
  -7  12   3      208.45       55.96    116.43 o
  -6  12   3    12744.39    12601.50    349.96 o
  -5  12   3    21713.16    21521.28    509.01 o
  -4  12   3     4269.22     4805.47    312.53 o
  -3  12   3     3325.25     3313.75    181.95 o
  -2  12   3       71.15       79.91     98.92 o
  -1  12   3    11324.58    11068.12    273.11 o
   0  12   3    12419.63    12240.51    253.09 o
   1  12   3    10800.73    10336.72    261.97 o
   2  12   3    14098.47    13799.24    322.55 o
   3  12   3     4196.74     4149.61    179.40 o
   4  12   3     1047.49      882.66     99.17 o
   5  12   3     2442.59     2745.48    179.89 o
   6  12   3     1999.73     1946.31    182.14 o
   7  12   3     8269.33     9208.03    444.75 o
   8  12   3     4393.96     4653.77    348.81 o
   9  12   3     1789.82     2033.80    215.38 o
  10  12   3      189.85      361.45    177.27 o
  11  12   3     1566.93     1719.05    290.23 o
 -12  13   3       59.37      167.27    182.42 o
 -11  13   3       32.40      149.48    169.30 o
 -10  13   3       73.39      170.29    153.26 o
  -9  13   3     2364.61     2279.54    208.36 o
  -8  13   3       82.07      189.31    141.62 o
  -7  13   3     2791.62     3301.14    218.58 o
  -6  13   3     3861.82     3959.33    296.27 o
  -5  13   3     1265.76     1404.01    121.19 o
  -4  13   3      107.46      -31.25     76.67 o
  -3  13   3     2044.28     2080.43    235.85 o
  -2  13   3      358.05     1015.95    147.69 o
  -1  13   3     4849.67     4433.96    214.89 o
   0  13   3      755.30      587.48    105.48 o
   1  13   3       15.08       -9.35     70.91 o
   2  13   3      804.76      794.30    120.51 o
   3  13   3      347.44      618.85     90.72 o
   4  13   3     5403.81     5416.91    274.24 o
   5  13   3      168.32      397.43    124.67 o
   6  13   3        9.88       59.14    156.51 o
   7  13   3        5.46       74.69    142.38 o
   8  13   3     1569.40     1751.47    199.20 o
   9  13   3      309.91      837.85    184.67 o
  10  13   3       27.40      198.67    184.48 o
 -11  14   3      152.18      376.46    178.65 o
 -10  14   3       43.58      161.27    226.64 o
  -9  14   3       25.43      111.61    151.77 o
  -8  14   3        1.73      -22.04    138.71 o
  -7  14   3     1561.03     1830.40    186.18 o
  -6  14   3    10900.81    11294.04    395.73 o
  -5  14   3     6455.62     6854.36    368.38 o
  -4  14   3      501.66      930.96    101.50 o
  -3  14   3     3410.25     3630.98    207.71 o
  -2  14   3      466.22      446.56    127.05 o
  -1  14   3     1533.88     1170.12    144.45 o
   0  14   3      170.69      128.01    103.94 o
   1  14   3     3018.05     3253.50    149.03 o
   2  14   3     1070.66     1142.59    105.04 o
   3  14   3      122.43      167.04     87.23 o
   4  14   3      458.33      353.29    147.99 o
   5  14   3     5121.53     5401.05    268.18 o
   6  14   3      235.39      399.49    140.18 o
   7  14   3     3287.09     3613.27    243.59 o
   8  14   3     2754.62     2860.84    239.32 o
   9  14   3       37.21      -52.48    167.67 o
 -10  15   3       22.22        7.73    233.08 o
  -9  15   3      756.21     1037.12    183.32 o
  -8  15   3     6150.31     6146.70    454.60 o
  -7  15   3     3565.08     3978.11    251.43 o
  -6  15   3     2574.99     2655.32    200.24 o
  -5  15   3      172.87      289.81    106.60 o
  -4  15   3     4697.40     4568.17    472.80 o
  -3  15   3     6092.31     5699.99    265.34 o
  -2  15   3    16268.16    16680.10    480.16 o
  -1  15   3     3614.14     3747.47    163.28 o
   0  15   3      141.62      157.24     82.17 o
   1  15   3      793.11      803.28    130.87 o
   2  15   3     2437.45     2650.07    142.27 o
   3  15   3     1921.83     1778.17    129.21 o
   4  15   3     1989.72     1792.94    166.71 o
   5  15   3     9968.34    10261.78    384.74 o
   6  15   3     2213.03     2341.31    248.82 o
   7  15   3      132.34      257.13    153.29 o
   8  15   3      678.49      336.99    175.03 o
  -9  16   3     1242.93     1743.05    360.50 o
  -8  16   3      571.38      644.87    170.58 o
  -7  16   3      232.19      140.72    152.71 o
  -6  16   3     5792.00     5700.83    294.01 o
  -5  16   3    11061.25    10937.31    742.84 o
  -4  16   3    12834.86    12406.91    484.00 o
  -3  16   3     6595.57     6627.85    373.00 o
  -2  16   3       16.04     -126.88    126.88 o
  -1  16   3     2222.59     2210.91    131.49 o
   0  16   3     5369.07     5247.51    195.61 o
   1  16   3     3178.78     2940.74    157.90 o
   2  16   3     4161.35     4371.56    187.66 o
   3  16   3      182.48       -2.13    102.68 o
   4  16   3       59.10      130.11    122.14 o
   5  16   3     4303.42     4372.64    253.28 o
   6  16   3     9410.05     9231.76    384.62 o
   7  16   3     7867.39     8188.49    377.52 o
  -8  17   3     6098.03     6861.69    351.54 o
  -7  17   3     9086.09     8989.87    518.07 o
  -6  17   3     3379.73     3383.55    295.62 o
  -5  17   3      249.12      186.06    134.53 o
  -4  17   3      963.80      798.24    196.23 o
  -3  17   3    12789.49    13259.45    435.93 o
  -2  17   3    11005.02    10703.71    305.08 o
  -1  17   3     4715.91     4296.73    182.87 o
   0  17   3     2391.25     2327.45    139.52 o
   1  17   3        3.04      -88.65     88.65 o
   2  17   3     1511.42     1426.03    129.48 o
   3  17   3     5529.24     5365.76    239.45 o
   4  17   3    11997.50    12346.79    429.35 o
   5  17   3     7536.57     7078.46    328.26 o
   6  17   3     2010.89     2139.48    213.70 o
  -6  18   3     5795.10     6181.19    527.90 o
  -5  18   3     3924.86     4180.43    297.05 o
  -4  18   3     9187.33     9257.32    549.54 o
  -3  18   3     3680.82     3264.00    271.63 o
  -2  18   3      312.06      283.19    130.03 o
  -1  18   3     2968.10     2818.42    206.45 o
   0  18   3    12961.50    13000.39    349.24 o
   1  18   3     7571.29     7392.71    357.11 o
   2  18   3     7638.63     6922.11    271.35 o
   3  18   3     2511.49     2688.51    183.40 o
   4  18   3      960.46      669.05    157.65 o
  -3  19   3     3134.98     3575.59    209.33 o
  -2  19   3     2444.55     2596.21    194.37 o
  -1  19   3      829.26     1023.52    188.81 o
   0  19   3       49.34      222.64    102.89 o
   1  19   3        5.93      132.14    105.99 o
 -16   0   4     8532.90     8838.82    502.40 o
 -15   0   4      100.89      184.35    150.56 o
 -14   0   4     2009.26     2581.19    213.99 o
 -13   0   4     2454.55     2837.24    225.88 o
 -12   0   4    26460.97    27845.08    746.11 o
 -11   0   4    20082.05    22028.20    733.02 o
 -10   0   4     1821.79     1676.54    174.31 o
  -9   0   4     3317.91     3213.74    329.87 o
  -8   0   4    18239.97    15796.50   1027.66 o
  -7   0   4    89073.60    85183.76   2331.71 o
  -6   0   4    37642.07    36529.02    858.55 o
  -5   0   4    75148.11    72462.81   2250.26 o
  -4   0   4    30378.61    29938.58    689.90 o
  -3   0   4    39902.04    40259.32    909.26 o
  -2   0   4   115015.84   123303.70   2364.78 o
  -1   0   4    44066.99    45205.46    711.44 o
   0   0   4    70244.40    70466.82   1078.49 o
   1   0   4    33569.23    33434.02    522.66 o
   2   0   4     3398.24     3269.55     93.17 o
   3   0   4     9167.77     9294.80    215.89 o
   4   0   4    17511.49    17053.05    364.30 o
   5   0   4   120840.13   121414.48   2289.11 o
   6   0   4    80482.95    77033.88   1487.36 o
   7   0   4    34151.93    32969.95    815.79 o
   8   0   4    21406.16    21320.57    735.08 o
   9   0   4     1144.06     1407.08    186.12 o
  10   0   4    19578.38    19586.50    683.93 o
  11   0   4    18641.21    18648.55    676.00 o
  12   0   4     7223.61     6932.55    393.05 o
  13   0   4     3083.12     3353.65    465.20 o
  14   0   4       42.79      245.29    308.72 o
 -16   1   4     7637.14     8503.59    388.03 o
 -15   1   4    12142.91    13165.93    399.81 o
 -14   1   4    11088.48    12022.83    326.03 o
 -13   1   4     2230.45     2252.95    138.11 o
 -12   1   4     6367.88     6551.39    220.38 o
 -11   1   4      903.39     1050.51    120.57 o
 -10   1   4     6562.21     6098.10    241.67 o
  -9   1   4    17055.38    15261.15    415.45 o
  -8   1   4    27074.91    25087.50    486.92 o
  -7   1   4    17506.42    18132.46    470.66 o
  -6   1   4      133.29      121.58     44.20 o
  -5   1   4    72751.10    70933.38   1231.17 o
  -4   1   4   106541.74   105290.73   1649.30 o
  -3   1   4    59586.92    58713.85    861.66 o
  -2   1   4   113570.68   115937.03   1545.36 o
  -1   1   4      739.52      661.02     21.34 o
   0   1   4    23277.71    24650.28    273.67 o
   1   1   4     2614.71     3104.07     59.03 o
   2   1   4   141760.33   140607.25   1748.98 o
   3   1   4    66617.22    66237.72    887.71 o
   4   1   4    53046.73    51406.34    700.71 o
   5   1   4    24317.28    24787.93    364.75 o
   6   1   4    18085.54    17855.90    284.54 o
   7   1   4    17867.17    17783.75    313.62 o
   8   1   4    38767.08    38031.36    658.75 o
   9   1   4     7902.75     7992.00    377.54 o
  10   1   4      217.45      296.75    103.84 o
  11   1   4     1649.36     2007.57    319.19 o
  12   1   4     4891.17     5049.92    381.51 o
  13   1   4     7467.68     6935.61    373.31 o
  14   1   4     7347.66     6393.32    441.94 o
 -16   2   4     1648.21     1863.64    166.64 o
 -15   2   4      102.26      280.57    130.60 o
 -14   2   4     4391.39     4502.18    225.74 o
 -13   2   4     4842.75     5205.46    263.21 o
 -12   2   4     9777.67    10735.63    300.67 o
 -11   2   4    15081.01    14237.54    449.09 o
 -10   2   4       40.47       -1.49     67.13 o
  -9   2   4      653.98      580.45     68.76 o
  -8   2   4     1370.88     1233.74     77.13 o
  -7   2   4    17027.96    16129.36    354.93 o
  -6   2   4    12642.98    12188.66    413.49 o
  -5   2   4    40432.59    40131.61    609.01 o
  -4   2   4    44534.79    43745.12    652.94 o
  -3   2   4     1146.72     1272.08     40.60 o
  -2   2   4      173.57      194.55     17.08 o
  -1   2   4     6414.88     6249.19     82.19 o
   0   2   4    37681.67    38718.21    407.55 o
   1   2   4     1324.91     1345.71     39.39 o
   2   2   4      662.77      751.24     40.26 o
   3   2   4     6531.71     6576.93    111.48 o
   4   2   4     3700.92     3129.52     82.26 o
   5   2   4     6658.76     6371.10    129.23 o
   6   2   4    20970.90    20505.08    318.06 o
   7   2   4    10929.72    10643.30    212.99 o
   8   2   4     2010.40     1923.71    117.33 o
   9   2   4     4865.56     4688.77    181.32 o
  10   2   4     7769.52     7958.16    242.29 o
  11   2   4    11949.71    11853.06    352.66 o
  12   2   4     2134.90     2114.72    205.32 o
  13   2   4     2573.28     2303.24    222.35 o
 -16   3   4     3084.47     3272.15    196.00 o
 -15   3   4      304.03      466.84    125.60 o
 -14   3   4      315.84      389.93    135.20 o
 -13   3   4      253.37      495.21    101.63 o
 -12   3   4      370.60      453.00     94.14 o
 -11   3   4     4829.18     4352.30    247.55 o
 -10   3   4      861.14      786.05    107.33 o
  -9   3   4     1515.66     1324.18     83.58 o
  -8   3   4       42.92      -42.06     49.69 o
  -7   3   4    10876.29     9813.08    192.43 o
  -6   3   4     5909.15     6255.36    136.18 o
  -5   3   4     1072.95     1389.82     56.08 o
  -4   3   4     4256.03     4340.59    115.40 o
  -3   3   4    24699.32    25258.63    360.43 o
  -2   3   4     5061.06     5011.41     81.85 o
  -1   3   4    11308.36    11307.81    152.67 o
   0   3   4    43820.77    45952.94    486.79 o
   1   3   4    75854.06    77128.41    841.03 o
   2   3   4      163.24      269.99     27.93 o
   3   3   4     4003.06     4098.48     90.72 o
   4   3   4     9476.29    10224.09    173.41 o
   5   3   4      286.43      207.01     50.70 o
   6   3   4        4.39       10.86     51.91 o
   7   3   4     2499.30     2519.14    113.10 o
   8   3   4       20.82       73.48     71.85 o
   9   3   4       30.22      -73.73     73.73 o
  10   3   4      964.68      847.31    105.87 o
  11   3   4     1689.20     1569.51    180.20 o
  12   3   4      502.80      575.72    154.08 o
  13   3   4       54.60      202.84    143.78 o
 -16   4   4       56.07      217.21    136.66 o
 -15   4   4      110.82      189.80    130.91 o
 -14   4   4      463.60      527.94    132.32 o
 -13   4   4     3490.07     3855.24    214.25 o
 -12   4   4     2171.25     2302.60    133.44 o
 -11   4   4     8777.17     7836.98    387.88 o
 -10   4   4     1185.29     1086.13     84.57 o
  -9   4   4      538.76      604.34     69.98 o
  -8   4   4      129.35       65.28     48.98 o
  -7   4   4    10913.27    10793.76    206.66 o
  -6   4   4     2861.17     2632.91     84.29 o
  -5   4   4     8925.26     8999.63    145.11 o
  -4   4   4    15057.16    14663.66    250.50 o
  -3   4   4      131.35      125.87     23.70 o
  -2   4   4      926.51     1188.48     32.93 o
  -1   4   4     2251.18     2507.72     42.52 o
   0   4   4    11951.17    11982.22    147.25 o
   1   4   4    10048.37    10811.17    140.26 o
   2   4   4      370.75      346.70     26.01 o
   3   4   4     1151.23     1163.39     47.50 o
   4   4   4     6849.01     7063.36    142.18 o
   5   4   4    10394.31    10404.86    185.80 o
   6   4   4     5298.72     5293.94    164.34 o
   7   4   4     1500.94     1430.74     92.23 o
   8   4   4     1040.63      915.31     95.69 o
   9   4   4     1087.88     1243.70    169.08 o
  10   4   4     3321.65     3142.58    168.66 o
  11   4   4      591.57      673.08    122.70 o
  12   4   4      924.78     1053.40    139.91 o
  13   4   4      226.17      206.56    134.12 o
 -15   5   4     6628.02     6927.63    273.82 o
 -14   5   4    18143.72    18743.82    461.69 o
 -13   5   4      165.71       25.76    106.69 o
 -12   5   4     1277.21      775.39    118.21 o
 -11   5   4      863.77      844.17    105.27 o
 -10   5   4    16924.70    16822.96    349.41 o
  -9   5   4    19660.14    19318.83    343.78 o
  -8   5   4    13905.68    14802.72    271.52 o
  -7   5   4    10775.88     9988.68    178.87 o
  -6   5   4     4584.91     4745.79    126.87 o
  -5   5   4    21683.93    20745.43    291.97 o
  -4   5   4    15384.62    14737.71    227.39 o
  -3   5   4    32297.85    31236.68    441.17 o
  -2   5   4    15336.00    15930.44    221.68 o
  -1   5   4    27756.14    29669.63    418.29 o
   0   5   4     1685.57     1976.32     44.48 o
   1   5   4     6775.10     6895.11     93.11 o
   2   5   4    16695.05    16382.97    189.60 o
   3   5   4    49347.10    49178.95    576.67 o
   4   5   4     7661.95     6971.12    126.90 o
   5   5   4      514.88      605.59     53.82 o
   6   5   4     2233.57     2345.66    118.97 o
   7   5   4    35820.21    35693.57    572.00 o
   8   5   4    21276.73    20435.34    448.86 o
   9   5   4     4132.35     3893.20    181.09 o
  10   5   4     3389.28     3263.48    158.57 o
  11   5   4       67.58       45.71    101.65 o
  12   5   4     3228.06     3320.70    230.40 o
  13   5   4     2909.89     2773.28    191.82 o
 -15   6   4        1.89      -53.76    127.13 o
 -14   6   4     4266.76     4389.05    213.78 o
 -13   6   4     9577.34     9451.30    471.09 o
 -12   6   4    13963.26    13685.99    424.91 o
 -11   6   4     8745.75     8973.43    257.06 o
 -10   6   4      739.15      889.51     92.45 o
  -9   6   4     2583.86     2317.86    119.11 o
  -8   6   4    16979.45    17088.30    302.38 o
  -7   6   4    49144.33    49057.68    662.98 o
  -6   6   4    38943.46    38691.14    525.71 o
  -5   6   4    63184.75    60295.76    845.97 o
  -4   6   4    12160.54    11507.62    183.06 o
  -3   6   4      768.59      776.95     54.69 o
  -2   6   4    37847.14    38501.55    576.32 o
  -1   6   4    73505.58    74981.52   1097.87 o
   0   6   4    51840.56    51832.08    712.04 o
   1   6   4    25492.95    25911.55    328.25 o
   2   6   4     6119.64     6220.61     92.01 o
   3   6   4    14001.94    14102.90    197.22 o
   4   6   4    26064.08    26203.30    367.10 o
   5   6   4    84526.91    84029.58   1042.36 o
   6   6   4    64323.51    63161.10    890.38 o
   7   6   4    26776.60    25877.15    601.82 o
   8   6   4     4605.97     4328.73    275.34 o
   9   6   4     1365.81     1424.56    114.29 o
  10   6   4     5758.84     5869.50    385.51 o
  11   6   4    10026.17     9927.52    281.22 o
  12   6   4     6415.90     6133.86    273.35 o
  13   6   4     3926.59     4071.45    221.91 o
 -15   7   4    14095.83    14533.99    848.97 o
 -14   7   4     4936.36     4657.87    298.51 o
 -13   7   4     3165.68     3034.08    159.69 o
 -12   7   4      751.08      748.53    106.32 o
 -11   7   4      843.78      736.22     98.14 o
 -10   7   4     7908.14     8449.80    223.41 o
  -9   7   4    38894.26    39878.85    698.61 o
  -8   7   4    18265.43    18596.56    356.45 o
  -7   7   4    17856.65    17679.75    288.42 o
  -6   7   4     2245.11     2269.40     81.18 o
  -5   7   4    78729.50    75505.36   1043.00 o
  -4   7   4    54094.63    52988.11    945.17 o
  -3   7   4    72422.23    70688.73    963.04 o
  -2   7   4    18367.48    18052.44    289.56 o
  -1   7   4     3369.90     3677.49     90.01 o
   0   7   4     1039.91     1006.29     43.39 o
   1   7   4    20614.82    20869.99    285.82 o
   2   7   4    43948.14    43982.18    575.80 o
   3   7   4    62316.24    62765.70    828.16 o
   4   7   4    75123.68    72643.80    906.02 o
   5   7   4     2057.27     2124.50     69.15 o
   6   7   4    14653.21    14379.51    271.68 o
   7   7   4    23432.90    23868.39    451.15 o
   8   7   4    24791.94    24505.39    814.36 o
   9   7   4    20394.08    19485.74    428.01 o
  10   7   4     2327.33     2220.86    139.42 o
  11   7   4     1024.31      763.23    136.66 o
  12   7   4       69.35      189.76    146.18 o
 -15   8   4       46.52     -363.70    363.70 o
 -14   8   4     1798.01     1577.16    181.56 o
 -13   8   4     9681.01     9942.58    352.58 o
 -12   8   4    14454.00    15037.56    387.39 o
 -11   8   4    14707.73    15352.64    338.01 o
 -10   8   4     6648.66     6976.22    199.27 o
  -9   8   4      202.39      198.81     65.69 o
  -8   8   4     2756.55     2631.14     89.37 o
  -7   8   4    10815.80    10891.91    222.48 o
  -6   8   4    46364.17    45884.63    651.07 o
  -5   8   4    34282.38    33747.23    562.48 o
  -4   8   4    11608.05    11205.19    207.41 o
  -3   8   4      406.02      446.90     57.63 o
  -2   8   4     7996.44     7519.08    146.09 o
  -1   8   4    19464.03    18479.75    325.37 o
   0   8   4    48806.68    50003.96    693.27 o
   1   8   4      389.72      506.51     31.71 o
   2   8   4     4136.02     4225.48    122.50 o
   3   8   4      642.19      682.89     50.66 o
   4   8   4    27456.94    27370.06    408.64 o
   5   8   4     6581.67     6534.68    159.06 o
   6   8   4    25417.68    24745.29    414.79 o
   7   8   4    22087.39    22339.78    599.26 o
   8   8   4      118.45      205.85     78.30 o
   9   8   4     1235.70     1309.25    140.11 o
  10   8   4    14889.24    13894.81    486.00 o
  11   8   4    15263.98    15088.95    643.70 o
  12   8   4     3198.43     3260.87    376.15 o
 -14   9   4     1896.71     1687.45    223.71 o
 -13   9   4      372.37      328.10    114.49 o
 -12   9   4       87.79      145.09    101.87 o
 -11   9   4      258.17      189.00     82.15 o
 -10   9   4     2952.70     3015.38    126.64 o
  -9   9   4     7671.70     7742.61    228.34 o
  -8   9   4    13412.19    13160.71    308.13 o
  -7   9   4    10685.96    10139.43    241.17 o
  -6   9   4       59.75       68.92     51.23 o
  -5   9   4      427.13      459.70     53.81 o
  -4   9   4     5984.37     6327.24    204.20 o
  -3   9   4    11849.14    12016.04    213.63 o
  -2   9   4       87.41       56.67     40.74 o
  -1   9   4      690.92      807.09     55.19 o
   0   9   4      135.56       89.32     36.54 o
   1   9   4      877.87      826.09     37.35 o
   2   9   4     1899.92     1765.44     66.23 o
   3   9   4     4529.10     4484.06    129.17 o
   4   9   4    13338.89    13398.96    273.76 o
   5   9   4      306.87      297.52     65.56 o
   6   9   4     6933.50     7047.46    204.34 o
   7   9   4     4347.12     4187.98    172.00 o
   8   9   4     9113.13     9059.74    391.50 o
   9   9   4     8376.75     8449.93    502.65 o
  10   9   4       67.12        3.62    101.07 o
  11   9   4       96.22       10.17    106.01 o
  12   9   4       42.05     -147.97    147.97 o
 -14  10   4       19.25     -152.60    152.60 o
 -13  10   4      606.28      510.95    144.98 o
 -12  10   4      194.13       59.12    116.66 o
 -11  10   4        3.84      -60.89    100.05 o
 -10  10   4      254.16      229.88    128.06 o
  -9  10   4      617.77      608.95    136.66 o
  -8  10   4      183.59      100.34    109.42 o
  -7  10   4      543.89      532.06     95.23 o
  -6  10   4     3434.53     3789.18    226.25 o
  -5  10   4       27.62       68.30     70.97 o
  -4  10   4       12.19       92.39     40.55 o
  -3  10   4     4622.67     4577.11    114.65 o
  -2  10   4        4.94       14.47     54.06 o
  -1  10   4     2283.42     2156.11     88.92 o
   0  10   4     6588.37     6439.66    157.04 o
   1  10   4     2811.79     2757.52    128.39 o
   2  10   4     1551.16     1503.10     71.02 o
   3  10   4     2848.86     2910.43    129.43 o
   4  10   4      390.45      668.00     95.97 o
   5  10   4     1063.47     1338.40    134.86 o
   6  10   4     1000.56     1157.31    138.45 o
   7  10   4      817.24     1067.48    277.02 o
   8  10   4      705.87      643.64    108.55 o
   9  10   4      333.33      187.94    113.46 o
  10  10   4      312.43      282.16    130.77 o
  11  10   4       97.53       21.25    103.01 o
 -13  11   4     5745.87     5837.23    334.22 o
 -12  11   4     1145.25     1053.30    190.75 o
 -11  11   4      246.15      147.76    155.48 o
 -10  11   4     1319.03     1223.62    170.28 o
  -9  11   4     3092.79     3287.84    221.32 o
  -8  11   4     1642.66     1712.97    168.24 o
  -7  11   4       29.92      246.51     97.11 o
  -6  11   4      527.71      744.33    104.48 o
  -5  11   4     2142.93     2457.39    171.22 o
  -4  11   4     7577.38     8054.55    321.38 o
  -3  11   4     9598.19     9894.73    250.60 o
  -2  11   4     2754.92     3048.78    108.31 o
  -1  11   4     1121.94     1201.54     71.19 o
   0  11   4     1992.05     2197.07     79.99 o
   1  11   4     1474.53     1642.94     88.10 o
   2  11   4      870.97     1065.48     67.52 o
   3  11   4    17367.54    17587.91    378.32 o
   4  11   4     1876.32     2124.26    151.25 o
   5  11   4      400.66      190.98    107.20 o
   6  11   4       59.71        1.41    107.37 o
   7  11   4     5412.85     5758.92    282.68 o
   8  11   4     3668.25     3840.28    334.99 o
   9  11   4     1163.26      954.77    181.65 o
  10  11   4     2737.15     2636.70    243.39 o
  11  11   4      799.22      500.10    378.54 o
 -13  12   4    11632.96    12453.27    492.04 o
 -12  12   4     5741.62     6204.90    338.13 o
 -11  12   4     3859.99     4182.25    273.49 o
 -10  12   4     7434.84     8006.75    356.26 o
  -9  12   4     2079.77     2236.30    197.67 o
  -8  12   4     4675.20     4694.40    254.65 o
  -7  12   4    11768.82    12467.60    416.47 o
  -6  12   4    48959.54    49002.15   1041.49 o
  -5  12   4    16781.46    17022.05    427.59 o
  -4  12   4     7466.85     7652.56    338.80 o
  -3  12   4      879.19     1104.97    127.41 o
  -2  12   4    12424.53    11921.30    355.66 o
  -1  12   4     7162.34     6881.77    310.33 o
   0  12   4    27909.75    27723.54    491.38 o
   1  12   4     2994.76     3156.56    123.33 o
   2  12   4     2632.22     2605.41    115.12 o
   3  12   4      273.24      262.56     79.07 o
   4  12   4    23657.62    23872.59    642.65 o
   5  12   4    16263.72    17177.91    507.36 o
   6  12   4    29114.79    29670.02    789.75 o
   7  12   4    10399.26    10773.01    397.94 o
   8  12   4      202.74      282.56    147.89 o
   9  12   4       65.96       65.34    158.86 o
  10  12   4     8159.84     8852.28    583.42 o
 -12  13   4       14.08      125.31    190.76 o
 -11  13   4     2661.46     2702.25    241.10 o
 -10  13   4     5198.92     4958.11    287.65 o
  -9  13   4    13671.33    14239.48    483.95 o
  -8  13   4    12286.79    12922.47    442.27 o
  -7  13   4     1025.11     1289.13    159.27 o
  -6  13   4     4601.34     4518.02    206.30 o
  -5  13   4    29380.33    29479.36    674.09 o
  -4  13   4    40535.05    39845.81   1105.76 o
  -3  13   4    37384.98    36385.18    838.30 o
  -2  13   4    15600.94    15147.70    427.54 o
  -1  13   4     1928.78     1895.97    113.05 o
   0  13   4       88.35      134.19     73.94 o
   1  13   4    12766.08    12897.56    313.52 o
   2  13   4    32564.96    32987.65    656.53 o
   3  13   4    33492.48    33599.51    668.62 o
   4  13   4    31860.69    32760.44    844.94 o
   5  13   4     5480.78     5523.15    266.24 o
   6  13   4     2546.29     2307.16    192.45 o
   7  13   4    10948.52    10983.71    413.68 o
   8  13   4    18709.50    19628.93    609.84 o
   9  13   4     9021.92     9202.01    641.04 o
 -11  14   4     6093.12     6395.53    345.77 o
 -10  14   4     1791.07     1904.56    213.52 o
  -9  14   4     1137.65     1130.93    179.30 o
  -8  14   4     6784.70     7186.35    403.48 o
  -7  14   4    11471.64    11176.05    579.82 o
  -6  14   4    17946.60    18245.76    544.51 o
  -5  14   4    28079.91    28343.79    656.19 o
  -4  14   4     2470.03     2040.45    243.70 o
  -3  14   4       30.67       76.83    150.16 o
  -2  14   4    12583.37    12443.11    390.41 o
  -1  14   4    39422.19    38602.75    757.28 o
   0  14   4    17388.81    16780.86    386.10 o
   1  14   4     9270.37     9462.07    264.24 o
   2  14   4     2003.06     2324.65    191.29 o
   3  14   4     2468.98     2282.00    135.37 o
   4  14   4     3586.36     3481.07    277.24 o
   5  14   4    24204.63    24757.99    687.72 o
   6  14   4    22226.07    24084.83    683.75 o
   7  14   4     9140.76     9296.38    419.44 o
   8  14   4      439.81      362.25    254.03 o
   9  14   4     4122.79     4181.67    292.22 o
 -10  15   4     1598.07     1871.21    222.32 o
  -9  15   4     9225.46     9612.76    404.29 o
  -8  15   4     9615.94    10819.45    415.84 o
  -7  15   4     4137.60     4785.63    274.19 o
  -6  15   4       48.14      -85.37    127.03 o
  -5  15   4     5389.00     5567.97    474.60 o
  -4  15   4    11451.76    11910.39    978.68 o
  -3  15   4     8147.75     7930.71    320.61 o
  -2  15   4     3339.21     3333.68    210.37 o
  -1  15   4       24.41      112.13     80.72 o
   0  15   4      470.24      348.08     87.29 o
   1  15   4     2366.44     2490.01    180.70 o
   2  15   4     8530.49     8856.30    263.91 o
   3  15   4     5317.86     5525.04    247.83 o
   4  15   4     5999.05     5826.52    408.92 o
   5  15   4     1017.44      675.26    151.41 o
   6  15   4     3874.37     4276.37    257.33 o
   7  15   4     6276.52     6133.80    462.12 o
   8  15   4     5160.36     5481.51    317.28 o
  -9  16   4      210.05      361.83    217.24 o
  -8  16   4       31.80      187.78    156.31 o
  -7  16   4     2561.87     3049.54    229.34 o
  -6  16   4      312.26      417.98    186.57 o
  -5  16   4     3113.32     3482.66    221.59 o
  -4  16   4      365.84      378.53    175.53 o
  -3  16   4      881.66      997.99    161.15 o
  -2  16   4      474.08      595.29    100.99 o
  -1  16   4     6981.74     6871.92    232.18 o
   0  16   4     2595.89     2309.45    138.97 o
   1  16   4      139.90      134.90    130.00 o
   2  16   4     3927.70     3647.57    235.35 o
   3  16   4       86.98      -33.87    122.38 o
   4  16   4      945.49      848.03    147.11 o
   5  16   4       73.99      557.81    149.94 o
   6  16   4      376.37      367.34    157.04 o
   7  16   4      475.18      588.03    174.53 o
  -8  17   4      889.91      964.75    271.75 o
  -7  17   4      191.34      251.64    159.25 o
  -6  17   4      934.75      929.83    163.45 o
  -5  17   4     1904.10     2147.78    244.08 o
  -4  17   4       15.31      118.86    176.00 o
  -3  17   4      321.00      696.86    225.58 o
  -2  17   4     1552.61     1549.23    129.49 o
  -1  17   4     2994.22     2712.67    153.36 o
   0  17   4       14.47      119.46     93.63 o
   1  17   4      381.07      476.72    105.43 o
   2  17   4       15.05      204.16    110.22 o
   3  17   4       14.25       26.99    116.43 o
   4  17   4      792.53      581.95    153.52 o
   5  17   4        3.69       81.38    146.79 o
  -6  18   4     8407.96     8062.13    539.21 o
  -5  18   4     5411.08     5998.71    372.36 o
  -4  18   4       43.98       73.60    187.57 o
  -3  18   4      174.84      367.84    109.87 o
  -2  18   4      591.74      673.51    114.35 o
  -1  18   4     3221.50     3308.54    171.45 o
   0  18   4     1272.66     1295.70    130.46 o
   1  18   4     2797.65     2672.04    162.62 o
   2  18   4       67.39       83.74    150.77 o
   3  18   4     2514.12     2193.49    174.96 o
   4  18   4     3286.51     3122.14    269.75 o
  -3  19   4    10624.24    10897.73    415.85 o
  -2  19   4     4724.62     4618.93    342.21 o
  -1  19   4     5375.89     5754.58    229.94 o
   0  19   4      138.98       68.43    107.23 o
 -16   1   5     1222.62     1230.51    162.56 o
 -15   1   5     2444.34     2575.52    160.44 o
 -14   1   5     1139.99     1008.25    117.80 o
 -13   1   5       37.35       66.36     86.45 o
 -12   1   5     3953.55     3903.81    159.52 o
 -11   1   5      242.07      166.91     75.51 o
 -10   1   5     1400.67     1039.48    129.32 o
  -9   1   5     3885.90     3762.30    142.91 o
  -8   1   5    10447.71     9896.65    290.26 o
  -7   1   5     8936.66     8762.80    205.02 o
  -6   1   5     6426.48     6128.77    140.75 o
  -5   1   5    79056.48    79558.95   1498.89 o
  -4   1   5     1896.60     2134.10     79.08 o
  -3   1   5     1498.22     2154.21     53.88 o
  -2   1   5    21901.55    23374.60    343.42 o
  -1   1   5    20851.16    22167.52    257.83 o
   0   1   5    65654.77    66967.50    726.88 o
   1   1   5    56474.09    58466.41    698.12 o
   2   1   5    17050.77    17128.32    252.11 o
   3   1   5     9860.77     9542.11    158.33 o
   4   1   5       34.87       51.85     35.54 o
   5   1   5     7561.55     7945.54    152.43 o
   6   1   5     2356.48     2272.91     84.69 o
   7   1   5     4103.29     3876.79    119.31 o
   8   1   5     1692.57     1943.61    100.68 o
   9   1   5      307.20      344.83     85.82 o
  10   1   5     1963.16     1929.34    151.51 o
  11   1   5       90.64      213.75    111.47 o
  12   1   5      285.22      135.35    143.74 o
  13   1   5      449.54      595.62    178.59 o
 -16   2   5      939.99     1152.84    152.30 o
 -15   2   5    12992.54    14547.93    435.82 o
 -14   2   5    11357.45    12895.29    320.25 o
 -13   2   5     9687.89    10066.15    267.91 o
 -12   2   5     4546.94     4422.11    304.64 o
 -11   2   5     1752.39     1501.99    113.73 o
 -10   2   5    10828.37     9767.29    253.36 o
  -9   2   5     5234.59     4949.58    201.67 o
  -8   2   5    41386.30    39273.46   1539.35 o
  -7   2   5    23717.77    23105.73    441.57 o
  -6   2   5     2297.57     2772.69     96.22 o
  -5   2   5     8016.80     8056.34    185.04 o
  -4   2   5     3318.33     3069.56     76.09 o
  -3   2   5    70448.96    69607.10    942.79 o
  -2   2   5     8636.45     8292.23    120.59 o
  -1   2   5      466.93      541.33     21.02 o
   0   2   5    36716.06    39186.95    430.64 o
   1   2   5     6020.52     6668.77    106.18 o
   2   2   5    54788.61    56080.38    752.80 o
   3   2   5    32081.49    31027.61    410.97 o
   4   2   5    32231.76    31905.75    450.37 o
   5   2   5    28131.32    27628.00    402.94 o
   6   2   5     2580.24     2392.90     85.45 o
   7   2   5       10.33       64.95     52.37 o
   8   2   5     1329.10     1389.79    108.34 o
   9   2   5    10970.99    11297.76    292.74 o
  10   2   5     7790.53     7614.51    240.30 o
  11   2   5      948.23     1110.81    166.17 o
  12   2   5      532.45      767.79    171.82 o
  13   2   5       22.04      245.81    161.74 o
 -16   3   5    15752.90    17499.81    423.84 o
 -15   3   5     2445.94     2455.16    167.34 o
 -14   3   5      206.06      352.13    123.39 o
 -13   3   5     4197.82     3904.72    212.30 o
 -12   3   5    13857.45    13176.14    309.18 o
 -11   3   5     2100.20     1975.07    149.40 o
 -10   3   5    35702.11    34085.45    604.64 o
  -9   3   5    27886.80    27006.25    608.69 o
  -8   3   5     1210.01     1082.92     69.22 o
  -7   3   5     1484.46     1199.60     64.38 o
  -6   3   5    84086.38    81837.16   1614.37 o
  -5   3   5   157436.30   154449.61   2252.46 o
  -4   3   5     7409.04     7276.49    122.54 o
  -3   3   5    17402.26    17676.59    251.07 o
  -2   3   5       94.57      127.42     19.22 o
  -1   3   5    13559.42    13738.39    180.59 o
   0   3   5     1838.05     2205.77     42.65 o
   1   3   5    33044.89    32476.44    364.79 o
   2   3   5    19320.10    19588.01    252.71 o
   3   3   5     8507.70     8251.67    144.18 o
   4   3   5     2620.92     2726.62     85.50 o
   5   3   5    27122.19    26083.08    425.15 o
   6   3   5    33357.10    33583.68    521.16 o
   7   3   5    18579.93    18783.58    362.18 o
   8   3   5     1539.14     1557.05    129.48 o
   9   3   5       73.24       35.81     81.48 o
  10   3   5      316.51      349.21    111.13 o
  11   3   5     5690.93     5306.65    285.97 o
  12   3   5     9463.06     9415.25    431.30 o
  13   3   5    12234.42    12896.38    474.44 o
 -16   4   5     2949.15     2953.06    190.47 o
 -15   4   5     8907.62     9614.74    321.66 o
 -14   4   5    13567.60    14587.00    393.34 o
 -13   4   5    17127.21    17508.18    502.00 o
 -12   4   5     3357.71     2773.07    191.02 o
 -11   4   5      997.26     1015.54     87.87 o
 -10   4   5    11523.29    11302.52    276.55 o
  -9   4   5    31836.56    32615.71    530.41 o
  -8   4   5    30324.51    31099.11    501.19 o
  -7   4   5    36271.53    35252.83    553.30 o
  -6   4   5    10429.53     9623.87    180.43 o
  -5   4   5     6839.35     6630.08    132.21 o
  -4   4   5      237.62      339.99     31.38 o
  -3   4   5    46289.34    46731.29    599.49 o
  -2   4   5    58912.76    60049.33    734.09 o
  -1   4   5     1120.33     1276.58     46.28 o
   0   4   5     2683.70     2310.93     50.06 o
   1   4   5    36275.48    38048.39    445.16 o
   2   4   5     6362.70     5838.40     88.52 o
   3   4   5     2285.49     2108.77     61.36 o
   4   4   5    75459.52    73755.02    943.71 o
   5   4   5    23845.88    24225.57    362.76 o
   6   4   5     8052.46     8415.77    199.28 o
   7   4   5     2134.84     2234.29    116.00 o
   8   4   5    19012.22    18839.82    645.08 o
   9   4   5     9732.09     9897.52    317.95 o
  10   4   5     9476.79     9954.35    348.81 o
  11   4   5     6404.76     6955.06    256.80 o
  12   4   5      783.40      704.13    136.58 o
  13   4   5      112.18     -130.90    134.23 o
 -16   5   5     5602.86     6134.79    272.36 o
 -15   5   5      583.91      617.62    165.80 o
 -14   5   5        8.19      -49.72    115.46 o
 -13   5   5     1316.03     1096.25    173.06 o
 -12   5   5     2421.03     2312.25    133.91 o
 -11   5   5     5677.72     5757.29    174.46 o
 -10   5   5     5801.58     5950.31    167.56 o
  -9   5   5     5147.87     5159.32    131.46 o
  -8   5   5     1012.06      903.21     57.53 o
  -7   5   5    25632.92    24556.08    372.45 o
  -6   5   5    26651.29    25003.49    351.85 o
  -5   5   5    39294.37    38673.20    530.53 o
  -4   5   5    47193.73    48590.69    634.03 o
  -3   5   5      151.23      141.58     24.04 o
  -2   5   5       18.31       -5.99     18.15 o
  -1   5   5    34490.04    37217.57    414.76 o
   0   5   5    20911.06    20684.58    237.86 o
   1   5   5     4857.01     4731.07     74.10 o
   2   5   5    53289.43    50880.13    594.64 o
   3   5   5     9902.46    10143.95    151.17 o
   4   5   5       28.40       24.44     35.11 o
   5   5   5     2058.20     2127.97     76.34 o
   6   5   5    42663.29    41675.64    647.72 o
   7   5   5     3932.87     4075.80    137.04 o
   8   5   5     3614.26     3608.84    167.91 o
   9   5   5     2877.13     2748.75    172.08 o
  10   5   5     1593.88     1836.00    133.42 o
  11   5   5     1741.83     1841.39    143.11 o
  12   5   5     2501.96     2688.09    238.57 o
  13   5   5     7405.38     8321.69    305.29 o
 -15   6   5       24.92       -4.58    124.25 o
 -14   6   5     3666.90     3460.18    196.89 o
 -13   6   5      778.81      570.09    109.12 o
 -12   6   5      248.35      204.31     93.58 o
 -11   6   5       61.27      -57.82     78.10 o
 -10   6   5     4410.72     4400.10    158.99 o
  -9   6   5       56.97       19.35     46.69 o
  -8   6   5     2037.34     1949.11     70.30 o
  -7   6   5      574.97      446.84     41.50 o
  -6   6   5      148.54      259.76     32.16 o
  -5   6   5      653.19      627.25     39.04 o
  -4   6   5    10051.04    10087.21    180.52 o
  -3   6   5     6779.13     6569.53    106.37 o
  -2   6   5     4672.58     5148.99    109.69 o
  -1   6   5    31518.18    31542.88    411.79 o
   0   6   5      159.82       86.25     19.36 o
   1   6   5       12.12       -7.01     20.79 o
   2   6   5      514.31      591.95     33.51 o
   3   6   5     7496.23     7115.35    111.16 o
   4   6   5     1227.10     1174.74     51.97 o
   5   6   5     4780.35     4696.54    121.44 o
   6   6   5      796.67      741.29     83.31 o
   7   6   5        3.05       56.30     66.66 o
   8   6   5       22.52       37.40     83.37 o
   9   6   5     2832.64     2666.19    160.01 o
  10   6   5       78.98      -95.19     95.19 o
  11   6   5     1367.38     1303.48    134.83 o
  12   6   5      290.50      122.42    128.43 o
 -15   7   5       96.29      102.59    130.10 o
 -14   7   5       58.14     -162.01    162.01 o
 -13   7   5      577.83      692.78    173.21 o
 -12   7   5       23.67      -48.11     86.96 o
 -11   7   5       15.72      106.51     81.98 o
 -10   7   5       52.21       -7.77     71.89 o
  -9   7   5     6205.80     5812.44    169.85 o
  -8   7   5     5865.30     5703.14    200.10 o
  -7   7   5     4992.06     4837.14    168.81 o
  -6   7   5     1545.37     1304.60     64.33 o
  -5   7   5      983.17     1093.76     49.04 o
  -4   7   5     2378.85     3049.94     79.44 o
  -3   7   5      378.53      408.89     49.62 o
  -2   7   5      729.75      866.54     46.80 o
  -1   7   5     6694.35     7766.92    124.63 o
   0   7   5     8971.38     8958.91    148.60 o
   1   7   5     1506.25     1560.96     49.84 o
   2   7   5       15.81      183.65     27.12 o
   3   7   5     4649.55     4170.38     96.95 o
   4   7   5      194.92      286.30     36.50 o
   5   7   5       77.81      119.68     45.26 o
   6   7   5       84.06      366.92     66.81 o
   7   7   5     4223.91     4222.28    204.00 o
   8   7   5      826.69      825.05     96.17 o
   9   7   5        3.22       22.81     87.78 o
  10   7   5     1294.21     1106.41    122.81 o
  11   7   5       93.18       16.64    123.92 o
  12   7   5     1836.61     1580.63    179.36 o
 -15   8   5     5856.78     5218.16    258.66 o
 -14   8   5     2387.25     2103.27    186.50 o
 -13   8   5     1283.83     1006.89    139.80 o
 -12   8   5     4400.06     4248.89    171.78 o
 -11   8   5     2094.31     2220.49    126.10 o
 -10   8   5     4241.01     3841.56    145.37 o
  -9   8   5     4409.72     4062.72    138.22 o
  -8   8   5    17633.17    18083.96    372.04 o
  -7   8   5     3270.83     3413.03    119.53 o
  -6   8   5     2424.55     2717.97     94.83 o
  -5   8   5     1223.79     1508.21     71.89 o
  -4   8   5    15704.97    16069.48    289.66 o
  -3   8   5    10285.74    10353.32    189.00 o
  -2   8   5    18333.19    18606.25    303.27 o
  -1   8   5     2678.80     2696.04     68.12 o
   0   8   5      236.09      174.05     34.41 o
   1   8   5     1985.02     2077.25     60.81 o
   2   8   5    13101.84    13158.09    201.33 o
   3   8   5    11494.18    11821.40    189.14 o
   4   8   5     9849.88     9919.46    180.78 o
   5   8   5    27318.86    26991.97    411.54 o
   6   8   5     2774.96     2512.38     96.34 o
   7   8   5      312.48      358.67     76.48 o
   8   8   5       84.77      188.08     82.66 o
   9   8   5     3753.60     3883.82    168.24 o
  10   8   5     1856.21     1869.51    155.66 o
  11   8   5      333.13      250.00    124.46 o
  12   8   5      539.16      672.15    255.46 o
 -14   9   5     1227.74     1233.27    142.51 o
 -13   9   5     5567.92     5598.82    220.25 o
 -12   9   5     3082.52     3057.41    147.06 o
 -11   9   5    11706.16    12095.71    279.76 o
 -10   9   5     6429.70     6744.64    352.14 o
  -9   9   5      762.68      763.46     97.94 o
  -8   9   5      911.55      994.90     76.08 o
  -7   9   5    16341.98    16499.87    286.81 o
  -6   9   5    19619.70    19799.37    359.19 o
  -5   9   5    28832.27    28472.95    485.28 o
  -4   9   5    32194.49    31334.41    617.64 o
  -3   9   5      190.00      114.16     48.71 o
  -2   9   5        7.78       47.52     36.40 o
  -1   9   5     1421.24     1443.49     61.74 o
   0   9   5     6965.18     7121.94    136.27 o
   1   9   5     9025.92     9336.56    144.51 o
   2   9   5    18876.67    18302.35    285.46 o
   3   9   5      137.69      203.92     57.82 o
   4   9   5     5781.02     5707.48    278.45 o
   5   9   5     2496.99     2633.28    110.37 o
   6   9   5    26020.90    26439.61    483.97 o
   7   9   5     8925.78     8725.48    316.66 o
   8   9   5     4519.23     4438.73    240.39 o
   9   9   5      902.75      948.52    114.91 o
  10   9   5     5319.45     4825.47    223.90 o
  11   9   5     1879.56     1644.95    196.21 o
 -14  10   5    21394.21    22877.29   1107.59 o
 -13  10   5    12749.73    13039.50    399.80 o
 -12  10   5      222.00      105.21    118.09 o
 -11  10   5     1580.76     1602.92    141.36 o
 -10  10   5     9615.59     9688.78    298.60 o
  -9  10   5    13109.61    13715.23    466.36 o
  -8  10   5    14316.54    15471.75    471.26 o
  -7  10   5    45930.00    46175.85    835.85 o
  -6  10   5     3859.91     4010.23    138.65 o
  -5  10   5       42.21        8.21     61.98 o
  -4  10   5    10693.03    11210.50    202.63 o
  -3  10   5    21725.19    21519.04    352.80 o
  -2  10   5    10034.71    10356.99    195.96 o
  -1  10   5    17573.89    18109.96    281.03 o
   0  10   5      818.98      873.26     51.00 o
   1  10   5     2585.68     2728.84     75.80 o
   2  10   5     1189.34     1275.36     76.20 o
   3  10   5    50907.04    50925.50    921.79 o
   4  10   5    14965.44    15393.83    381.27 o
   5  10   5    11522.80    12088.17    333.91 o
   6  10   5     7261.69     7692.07    310.61 o
   7  10   5     1477.27     1269.76    155.96 o
   8  10   5     5784.05     5670.10    226.58 o
   9  10   5     7586.30     7306.79    410.81 o
  10  10   5     7582.46     7164.90    452.93 o
  11  10   5     2724.96     2611.90    197.87 o
 -13  11   5     2136.30     1914.81    229.34 o
 -12  11   5     7018.31     8037.74    375.27 o
 -11  11   5     4826.59     5246.02    293.56 o
 -10  11   5     7677.98     7502.58    339.78 o
  -9  11   5     2039.57     2298.38    191.00 o
  -8  11   5      919.56      860.63    138.97 o
  -7  11   5     7482.61     8088.37    268.83 o
  -6  11   5    37156.02    36661.60    920.20 o
  -5  11   5    30664.55    30259.38    671.45 o
  -4  11   5     4113.31     4103.50    165.70 o
  -3  11   5      206.40      267.08     65.34 o
  -2  11   5     2228.81     2304.12     93.57 o
  -1  11   5     5342.13     5644.51    137.47 o
   0  11   5     4449.53     4614.62    142.46 o
   1  11   5    23404.69    22900.13    345.32 o
   2  11   5    17561.45    17288.85    367.47 o
   3  11   5     7233.59     6970.19    213.91 o
   4  11   5      112.17       67.48     88.71 o
   5  11   5    13457.87    13604.80    494.39 o
   6  11   5    16147.26    16498.77    501.07 o
   7  11   5     9620.96     9623.59    372.16 o
   8  11   5     3512.30     3234.01    358.06 o
   9  11   5      146.16      458.87    166.80 o
  10  11   5       20.18       27.01    169.35 o
 -13  12   5      626.18      881.87    201.32 o
 -12  12   5     1149.16     1420.19    214.49 o
 -11  12   5      250.59      364.94    162.06 o
 -10  12   5     6164.53     6461.58    320.84 o
  -9  12   5     6870.06     6879.26    386.42 o
  -8  12   5     4078.08     4012.31    233.50 o
  -7  12   5     3730.04     4161.74    194.14 o
  -6  12   5       75.06      -23.39     90.44 o
  -5  12   5       54.40      -29.97    126.97 o
  -4  12   5     2430.18     2679.65    202.76 o
  -3  12   5    17876.50    17673.30    463.19 o
  -2  12   5    14394.81    14624.97    570.13 o
  -1  12   5     4451.33     4401.81    141.63 o
   0  12   5     3105.46     3136.98    119.76 o
   1  12   5     1405.94     1368.18     73.60 o
   2  12   5      983.80      938.96     86.73 o
   3  12   5     7173.56     7193.28    224.82 o
   4  12   5     7242.11     8179.94    404.42 o
   5  12   5     2010.86     1929.95    204.99 o
   6  12   5     2399.07     2502.39    194.38 o
   7  12   5      582.91      769.42    152.18 o
   8  12   5     6549.68     7614.65    533.24 o
   9  12   5     1367.40     1561.56    346.14 o
  10  12   5     1667.20     1573.36    278.14 o
 -12  13   5      148.52      -21.29    172.10 o
 -11  13   5      147.13       25.28    159.18 o
 -10  13   5      104.73      104.32    149.95 o
  -9  13   5     2620.76     2758.42    219.13 o
  -8  13   5       30.77       78.76    128.55 o
  -7  13   5      864.75      844.61    144.56 o
  -6  13   5      796.82      869.63    121.93 o
  -5  13   5     1387.03     1565.63    129.71 o
  -4  13   5     1180.68     1713.81    182.72 o
  -3  13   5     2406.06     2511.42    169.67 o
  -2  13   5       70.04       56.83    105.31 o
  -1  13   5     2791.13     2511.77    114.45 o
   0  13   5     1340.61     1750.93     99.24 o
   1  13   5      113.61      315.26     76.12 o
   2  13   5     6588.91     6470.38    192.33 o
   3  13   5       46.11      120.14     95.22 o
   4  13   5      711.41      689.56    147.58 o
   5  13   5       18.61      -39.77    117.29 o
   6  13   5     5298.93     6034.32    296.26 o
   7  13   5      201.39      193.17    147.83 o
   8  13   5      130.02      212.37    158.47 o
   9  13   5      598.71      822.77    192.13 o
 -11  14   5       87.18      -17.93    166.24 o
 -10  14   5     1170.34     1415.82    234.46 o
  -9  14   5     1047.70      936.88    235.28 o
  -8  14   5     3297.15     3339.94    230.77 o
  -7  14   5      989.17     1028.92    151.16 o
  -6  14   5      609.64      878.66    123.89 o
  -5  14   5        0.20       19.29     99.45 o
  -4  14   5      845.49      955.50    173.15 o
  -3  14   5     1918.89     2014.88    171.15 o
  -2  14   5      822.33     1265.68    108.61 o
  -1  14   5     3013.02     2872.99    142.24 o
   0  14   5      241.93      346.99     84.85 o
   1  14   5       58.62       50.23     81.40 o
   2  14   5     1926.04     1989.78    127.78 o
   3  14   5     9318.08     9693.42    314.67 o
   4  14   5     2121.83     2236.00    199.14 o
   5  14   5     3825.02     4305.00    356.90 o
   6  14   5     3204.09     3008.91    223.53 o
   7  14   5      216.58      499.55    162.80 o
   8  14   5     1077.20     1382.38    200.66 o
 -10  15   5     1330.57     1396.78    205.56 o
  -9  15   5      318.18      539.39    166.66 o
  -8  15   5      148.72      207.53    143.78 o
  -7  15   5     5242.15     5474.84    297.12 o
  -6  15   5     9640.35     8951.64    641.14 o
  -5  15   5     8491.26     8252.97    326.27 o
  -4  15   5     8161.09     8464.42    394.86 o
  -3  15   5     3788.44     3569.92    216.32 o
  -2  15   5       51.92        9.45     83.77 o
  -1  15   5     3378.59     3087.78    157.59 o
   0  15   5     5359.15     5216.08    196.53 o
   1  15   5     8276.33     7662.15    243.53 o
   2  15   5     2122.36     2075.76    136.19 o
   3  15   5     1276.04     1258.18    137.42 o
   4  15   5       63.13       16.86    126.48 o
   5  15   5     5221.53     5348.03    284.92 o
   6  15   5     4158.41     4243.70    258.72 o
   7  15   5      814.16      506.34    174.80 o
  -9  16   5     8568.09     9363.28    405.78 o
  -8  16   5    17612.04    18823.86    590.07 o
  -7  16   5     6949.77     7084.35    342.56 o
  -6  16   5    10001.78    10329.99    435.74 o
  -5  16   5      778.32      696.37    126.36 o
  -4  16   5     5085.65     4861.45    310.09 o
  -3  16   5     2311.31     2160.70    192.75 o
  -2  16   5    12053.73    11992.23    324.13 o
  -1  16   5     1739.72     1697.12    127.63 o
   0  16   5      218.72       93.70     91.77 o
   1  16   5       18.14       98.10     93.21 o
   2  16   5     2598.59     2596.91    226.16 o
   3  16   5     7544.17     7803.91    292.14 o
   4  16   5    11748.29    11682.12    416.64 o
   5  16   5     6235.08     5863.70    300.67 o
   6  16   5      953.03      905.49    490.57 o
  -8  17   5      150.47      163.01    166.20 o
  -7  17   5     5627.13     6286.20    553.29 o
  -6  17   5    13495.68    13313.60    457.54 o
  -5  17   5    11054.94     9865.18    557.81 o
  -4  17   5     8385.20     7682.04    400.30 o
  -3  17   5      686.74      654.32    112.25 o
  -2  17   5     1196.36     1182.63    122.42 o
  -1  17   5     1927.16     1961.37    156.78 o
   0  17   5     5825.44     5171.18    206.61 o
   1  17   5     9530.57     9491.94    349.94 o
   2  17   5     5186.00     4946.40    233.22 o
   3  17   5     4367.68     4618.81    232.37 o
   4  17   5       92.81      225.07    143.77 o
   5  17   5     2829.20     2222.25    254.05 o
  -6  18   5     1756.71     1829.79    282.76 o
  -5  18   5      629.23      409.25    256.14 o
  -4  18   5     4064.50     4560.03    328.00 o
  -3  18   5    12696.74    12712.15    390.26 o
  -2  18   5     6865.05     6683.62    245.36 o
  -1  18   5     3535.41     3485.59    179.56 o
   0  18   5     4768.42     4607.08    205.14 o
   1  18   5      517.94      432.57    115.10 o
   2  18   5     2426.29     2268.58    174.90 o
   3  18   5     3094.09     3138.09    212.42 o
  -2  19   5      682.96      539.16    120.69 o
  -1  19   5     1366.48     1234.52    134.26 o
   0  19   5      135.50     -234.71    365.81 o
 -16   0   6     6472.36     7527.75    444.28 o
 -15   0   6    10706.55    12663.63    457.47 o
 -14   0   6     8992.56     9608.34    378.79 o
 -13   0   6      647.17      765.52    141.62 o
 -12   0   6      372.14      164.60    116.50 o
 -11   0   6    17093.84    14650.53    444.18 o
 -10   0   6    47728.43    42489.22   1029.36 o
  -9   0   6    13004.52    13078.24    380.76 o
  -8   0   6    38360.25    37734.72    905.09 o
  -7   0   6     3071.43     2966.27    143.51 o
  -6   0   6    17927.82    16792.93    421.29 o
  -5   0   6    24895.11    25084.98    592.78 o
  -4   0   6   102048.73   102082.59   2269.83 o
  -3   0   6    76799.69    80090.87   1373.71 o
  -2   0   6    72757.98    76017.31   1164.76 o
  -1   0   6    35092.72    35591.21    556.32 o
   0   0   6    51274.55    55756.22    935.21 o
   1   0   6    86906.27    88024.78   1465.58 o
   2   0   6   112172.45   111326.69   1885.69 o
   3   0   6    72700.38    70431.44   1339.57 o
   4   0   6    46219.73    45162.80    882.57 o
   5   0   6    25791.58    24194.87    511.36 o
   6   0   6     5588.55     5792.42    196.41 o
   7   0   6    14781.16    15225.10    377.05 o
   8   0   6    18506.02    18220.41    513.67 o
   9   0   6    29113.75    27845.93    902.12 o
  10   0   6      173.43      148.90    282.29 o
  11   0   6       70.53       20.43    164.91 o
  12   0   6      832.83      780.26    321.41 o
  13   0   6    21630.92    22805.22   1243.34 o
 -16   1   6      893.11     1017.94    153.35 o
 -15   1   6      370.33      660.20    116.30 o
 -14   1   6     2894.97     2959.69    156.84 o
 -13   1   6     7333.38     7592.69    227.15 o
 -12   1   6    10474.70     9876.35    251.62 o
 -11   1   6    14140.38    13439.91    328.77 o
 -10   1   6    37007.93    34645.64    611.63 o
  -9   1   6      947.19      838.60     84.95 o
  -8   1   6    29470.12    29121.65    505.67 o
  -7   1   6    97523.60    98296.55   1563.82 o
  -6   1   6    96391.82    97978.16   1776.83 o
  -5   1   6    58542.71    58203.36    930.28 o
  -4   1   6      299.19      258.94     31.26 o
  -3   1   6    18063.82    19424.84    244.99 o
  -2   1   6     2333.96     2343.61     46.23 o
  -1   1   6    27983.23    28103.40    343.19 o
   0   1   6    39482.72    38940.80    447.03 o
   1   1   6     7878.63     7777.05    109.98 o
   2   1   6    30723.88    29444.63    389.66 o
   3   1   6    15747.02    15744.47    226.91 o
   4   1   6   108004.89   109938.90   1465.08 o
   5   1   6    24065.91    24221.67    362.15 o
   6   1   6    55327.90    55078.16    770.64 o
   7   1   6    11155.58    11130.35    214.85 o
   8   1   6     1565.22     1703.34    135.40 o
   9   1   6      134.39       96.23     84.82 o
  10   1   6    11661.74    11820.93    430.65 o
  11   1   6     9335.02     9857.21    383.95 o
  12   1   6    13121.77    14089.99    489.77 o
  13   1   6    10388.74    10499.23    834.18 o
 -16   2   6     7887.18     9382.22    300.05 o
 -15   2   6     4283.64     4653.20    207.03 o
 -14   2   6     3936.76     3858.90    218.29 o
 -13   2   6     5694.98     5884.15    208.76 o
 -12   2   6      972.77      943.13     98.55 o
 -11   2   6      119.14      -37.31     72.38 o
 -10   2   6    20116.29    19301.79    418.57 o
  -9   2   6    32885.21    31275.88    596.70 o
  -8   2   6     1441.65     1138.68     89.97 o
  -7   2   6    23532.07    23069.38    377.09 o
  -6   2   6      792.83      944.22     51.91 o
  -5   2   6    13405.50    13432.75    266.43 o
  -4   2   6      520.81      530.37     32.17 o
  -3   2   6    65801.42    66875.30    902.04 o
  -2   2   6      212.00      181.16     20.74 o
  -1   2   6    12154.28    12461.23    165.67 o
   0   2   6    17839.06    18377.50    212.81 o
   1   2   6    16844.60    16627.80    216.64 o
   2   2   6    36427.38    37257.48    512.29 o
   3   2   6    11776.07    12432.03    186.89 o
   4   2   6    15526.18    14826.07    221.89 o
   5   2   6     1124.00     1272.31     63.62 o
   6   2   6     3040.80     3025.63     99.31 o
   7   2   6    10370.92    10563.21    205.04 o
   8   2   6    12071.62    12128.31    277.14 o
   9   2   6     3321.69     3346.86    161.84 o
  10   2   6     1895.14     1850.54    152.00 o
  11   2   6     1061.03     1262.11    176.16 o
  12   2   6     3100.51     3146.26    246.14 o
  13   2   6     2015.51     1985.36    224.49 o
 -16   3   6       15.55      -77.73    121.30 o
 -15   3   6      298.25       75.47    118.18 o
 -14   3   6     1175.50     1306.31    131.44 o
 -13   3   6      197.43      203.37     87.01 o
 -12   3   6     8509.31     7756.69    235.47 o
 -11   3   6     2712.31     2279.18    121.78 o
 -10   3   6      885.58      549.05     80.33 o
  -9   3   6     1715.97     1453.18     91.55 o
  -8   3   6     4226.49     4240.62    133.27 o
  -7   3   6     1004.14     1048.73     64.54 o
  -6   3   6     7130.34     7716.32    162.16 o
  -5   3   6    20912.16    22230.70    348.43 o
  -4   3   6     4830.86     4376.73    101.00 o
  -3   3   6     3122.05     3093.74     68.32 o
  -2   3   6      200.95      244.29     18.78 o
  -1   3   6       63.14       62.82     18.07 o
   0   3   6      544.98      437.57     24.36 o
   1   3   6    17500.59    17632.00    218.31 o
   2   3   6      862.11      702.81     36.56 o
   3   3   6     1103.20     1116.52     53.58 o
   4   3   6       32.50       37.82     34.76 o
   5   3   6    14498.87    13877.80    229.62 o
   6   3   6      274.49      237.94     59.26 o
   7   3   6      471.13      487.89     70.56 o
   8   3   6       18.10        8.44     73.82 o
   9   3   6        6.07      117.35     97.37 o
  10   3   6      376.48      518.54    125.24 o
  11   3   6      718.53      644.29    159.83 o
  12   3   6      102.72       67.49    151.34 o
  13   3   6      282.34      246.19    159.07 o
 -16   4   6     2839.86     2855.39    186.11 o
 -15   4   6     2714.85     2610.58    172.47 o
 -14   4   6      546.84      559.14    131.02 o
 -13   4   6     1723.34     1296.74    134.78 o
 -12   4   6     1477.61     1064.64    108.01 o
 -11   4   6     1139.74      945.69     96.11 o
 -10   4   6     5732.64     5118.07    166.53 o
  -9   4   6      745.72      861.09     84.63 o
  -8   4   6    13235.92    12705.73    238.95 o
  -7   4   6    18988.50    19962.65    333.10 o
  -6   4   6     3754.65     3982.77    110.80 o
  -5   4   6       86.70       42.89     27.44 o
  -4   4   6      388.89      371.09     28.08 o
  -3   4   6     4615.02     4676.39     77.32 o
  -2   4   6      164.71      174.46     21.58 o
  -1   4   6     1542.61     1761.62     40.06 o
   0   4   6      668.35      863.79     38.87 o
   1   4   6       78.65       48.57     21.44 o
   2   4   6     2019.98     1774.34     50.83 o
   3   4   6     5082.10     5326.95    105.89 o
   4   4   6     1671.34     1627.35     56.92 o
   5   4   6     3064.21     3166.71     97.84 o
   6   4   6     2808.73     2805.22    107.57 o
   7   4   6     4987.50     5174.84    166.49 o
   8   4   6      719.24      447.75    114.77 o
   9   4   6     1011.69     1343.46    224.94 o
  10   4   6      175.09      247.19    108.03 o
  11   4   6      714.10      704.25    146.46 o
  12   4   6      711.92      747.34    162.80 o
 -16   5   6      129.05      171.67    129.74 o
 -15   5   6       21.83      123.99    127.55 o
 -14   5   6      120.03       72.57    196.08 o
 -13   5   6     2371.40     2397.59    261.54 o
 -12   5   6     2115.43     1831.82    145.75 o
 -11   5   6     4225.02     3776.60    139.32 o
 -10   5   6     8471.02     8247.75    178.07 o
  -9   5   6     3066.40     2963.74    118.56 o
  -8   5   6    13719.88    12752.88    279.61 o
  -7   5   6    23761.02    22707.87    419.41 o
  -6   5   6    64219.48    63840.85    897.52 o
  -5   5   6    24226.92    23763.25    308.24 o
  -4   5   6       34.03       18.30     25.73 o
  -3   5   6      515.86      584.01     27.37 o
  -2   5   6     1144.27     1213.06     31.72 o
  -1   5   6    26913.24    27109.96    318.17 o
   0   5   6     6147.34     5821.34     83.81 o
   1   5   6    16438.63    16480.08    206.95 o
   2   5   6     9885.59    10116.64    142.69 o
   3   5   6      261.37      284.08     34.18 o
   4   5   6    33289.20    33010.09    446.61 o
   5   5   6    24885.88    24692.47    353.67 o
   6   5   6    15180.87    15208.93    284.19 o
   7   5   6     1298.96     1394.68    104.11 o
   8   5   6     1792.42     1790.74    121.86 o
   9   5   6     5301.81     4976.06    331.50 o
  10   5   6     4895.81     4708.30    213.31 o
  11   5   6    12932.55    13258.71    337.31 o
  12   5   6     8663.08     9287.57    383.94 o
 -16   6   6     8063.88     8456.04    347.08 o
 -15   6   6     6508.33     6442.98    317.81 o
 -14   6   6     8362.61     7637.68    370.68 o
 -13   6   6     3102.80     2742.18    166.79 o
 -12   6   6     1287.60     1261.77    112.58 o
 -11   6   6     2958.88     2807.27    136.86 o
 -10   6   6    21285.28    21691.29    422.39 o
  -9   6   6    31428.74    31809.59    483.59 o
  -8   6   6    11510.12    11739.02    225.18 o
  -7   6   6     6103.94     5917.71    120.23 o
  -6   6   6     6586.79     6159.24    139.32 o
  -5   6   6    20870.19    20627.63    289.14 o
  -4   6   6    28051.81    29205.15    420.77 o
  -3   6   6    70776.37    70184.02    903.44 o
  -2   6   6    19173.08    19592.00    266.63 o
  -1   6   6     4887.98     5595.77    129.26 o
   0   6   6      354.01      378.70     24.98 o
   1   6   6   102149.61   102621.59   1122.65 o
   2   6   6    93551.13    94819.30   1008.37 o
   3   6   6    76568.23    76379.07    935.46 o
   4   6   6    45898.64    44846.33    538.26 o
   5   6   6      177.94      193.57     53.44 o
   6   6   6     5411.71     6121.26    182.15 o
   7   6   6     6735.25     7159.10    198.14 o
   8   6   6    13217.01    13454.73    315.68 o
   9   6   6    11918.61    11770.54    499.14 o
  10   6   6     4662.14     4330.24    218.76 o
  11   6   6       27.29       59.93    111.60 o
  12   6   6     2579.92     2392.77    186.85 o
 -15   7   6       30.57      -34.74    124.64 o
 -14   7   6     6438.53     6725.04    474.16 o
 -13   7   6      590.67      658.87    184.09 o
 -12   7   6     8791.69     8847.15    245.44 o
 -11   7   6    12149.16    13099.48    300.12 o
 -10   7   6       42.97       63.86     74.17 o
  -9   7   6      956.33      850.70     68.98 o
  -8   7   6    33898.09    33138.88    465.17 o
  -7   7   6    99942.48    98745.80   1298.57 o
  -6   7   6    37089.35    36326.45    532.35 o
  -5   7   6    30347.44    28550.78    417.08 o
  -4   7   6     2189.57     2434.17     68.18 o
  -3   7   6     6438.04     6007.40    119.29 o
  -2   7   6     1556.83     1626.66     58.79 o
  -1   7   6    85048.18    85788.06   1022.10 o
   0   7   6    35435.13    35042.61    430.29 o
   1   7   6    72404.33    72747.60    801.38 o
   2   7   6    17575.89    17400.30    225.39 o
   3   7   6    14127.95    14243.84    215.72 o
   4   7   6    42537.09    42242.06    537.77 o
   5   7   6    48409.83    49600.95    718.77 o
   6   7   6    31548.51    31147.89    575.12 o
   7   7   6     1677.26     1822.40    104.28 o
   8   7   6       48.93      -79.72     79.72 o
   9   7   6     2713.05     2852.69    164.38 o
  10   7   6     5383.22     5010.69    216.40 o
  11   7   6    13596.96    14397.76    388.49 o
  12   7   6    19360.08    19582.76    541.96 o
 -15   8   6    10289.05     9892.27    847.76 o
 -14   8   6     9259.73     8897.79    695.45 o
 -13   8   6     2734.35     2615.03    184.81 o
 -12   8   6     1134.32     1026.95    109.00 o
 -11   8   6     5876.00     6391.56    226.17 o
 -10   8   6    13893.45    14370.92    328.84 o
  -9   8   6    21037.79    21140.54    401.01 o
  -8   8   6    19946.94    19692.22    376.22 o
  -7   8   6     1308.67     1246.74     62.69 o
  -6   8   6      386.96      341.83     41.62 o
  -5   8   6    10230.53    10105.35    185.88 o
  -4   8   6    15363.28    14965.43    304.34 o
  -3   8   6    14878.48    14761.23    213.11 o
  -2   8   6    30940.70    29678.93    462.41 o
  -1   8   6     2317.00     2718.70     69.48 o
   0   8   6     5643.15     5272.07    119.08 o
   1   8   6     3629.83     3516.35     84.00 o
   2   8   6    43849.23    42773.52    514.38 o
   3   8   6    20239.85    20055.42    295.13 o
   4   8   6     9327.43     9126.49    237.63 o
   5   8   6     2484.77     2394.92     87.41 o
   6   8   6     4197.43     4295.29    128.88 o
   7   8   6    15131.51    14497.80    290.69 o
   8   8   6    26062.02    25793.49    825.87 o
   9   8   6     5547.29     5400.79    291.35 o
  10   8   6     2166.14     2132.17    158.38 o
  11   8   6       36.86     -168.71    168.71 o
 -15   9   6     1489.18      264.32    416.56 o
 -14   9   6      540.48      428.17    133.28 o
 -13   9   6      366.74      335.95    103.39 o
 -12   9   6     5922.35     6381.14    203.11 o
 -11   9   6     1890.16     1820.07    107.93 o
 -10   9   6     3964.06     3823.97    165.90 o
  -9   9   6     2486.64     2366.80    126.48 o
  -8   9   6     4687.94     4700.00    201.23 o
  -7   9   6    20585.00    20506.92    318.77 o
  -6   9   6    14865.33    14456.87    280.19 o
  -5   9   6     1227.97     1373.20     72.58 o
  -4   9   6      150.72       82.38     45.25 o
  -3   9   6     1546.52     1588.30     83.01 o
  -2   9   6     1999.01     1914.64     72.14 o
  -1   9   6      954.25     1061.59     68.44 o
   0   9   6     5843.17     5623.87    101.43 o
   1   9   6     8849.34     8775.90    157.68 o
   2   9   6     2067.45     2132.68     73.95 o
   3   9   6      876.40      949.41     94.25 o
   4   9   6     4179.63     3922.93    127.83 o
   5   9   6     3542.39     3705.90    141.06 o
   6   9   6     6925.58     6995.47    247.13 o
   7   9   6       89.66       56.85     73.41 o
   8   9   6     3834.21     3703.46    259.36 o
   9   9   6       26.53      -39.84     94.49 o
  10   9   6     4205.41     4085.00    192.07 o
  11   9   6     4059.92     4014.53    257.44 o
 -14  10   6      277.60      194.21    146.13 o
 -13  10   6      292.08      198.17    129.18 o
 -12  10   6      967.38     1068.59    211.51 o
 -11  10   6      882.09     1032.60    125.86 o
 -10  10   6      371.62      565.25    160.04 o
  -9  10   6       82.58      121.23     89.43 o
  -8  10   6     3358.27     3763.03    164.64 o
  -7  10   6     1077.60     1094.83     87.18 o
  -6  10   6       64.39       59.33     62.72 o
  -5  10   6     4875.09     4512.70    164.96 o
  -4  10   6      390.24      422.50     52.31 o
  -3  10   6     2550.38     2609.43     93.10 o
  -2  10   6     2321.36     2368.60     83.91 o
  -1  10   6      265.46      314.00     43.76 o
   0  10   6      246.43      296.96     34.03 o
   1  10   6      225.98      139.17     55.23 o
   2  10   6       71.33      165.95     90.82 o
   3  10   6     2782.23     2874.11    130.59 o
   4  10   6       43.28      211.37     87.32 o
   5  10   6        4.23      -15.16     89.07 o
   6  10   6        0.17        8.95     75.51 o
   7  10   6      741.82      759.67    109.56 o
   8  10   6     2141.15     2119.69    154.44 o
   9  10   6       31.89      -16.42    115.37 o
  10  10   6      217.75      254.35    135.91 o
  11  10   6     1269.07     1831.18    452.51 o
 -14  11   6      245.86      100.10    184.71 o
 -13  11   6     1478.61     1406.00    202.40 o
 -12  11   6     3363.57     3157.78    178.09 o
 -11  11   6     1517.82     1505.85    187.33 o
 -10  11   6     2693.32     2730.85    253.45 o
  -9  11   6       26.02      127.57    125.92 o
  -8  11   6     4000.36     3831.25    223.28 o
  -7  11   6    11797.08    12222.70    345.01 o
  -6  11   6    21139.60    21237.76    505.85 o
  -5  11   6     4258.68     4141.70    142.22 o
  -4  11   6      967.00     1027.10     87.70 o
  -3  11   6     2445.82     2361.79    177.61 o
  -2  11   6      189.36      245.93     59.70 o
  -1  11   6      153.97       73.79     56.01 o
   0  11   6     1790.15     1946.20    100.40 o
   1  11   6      981.20      826.31     88.80 o
   2  11   6     1895.77     2029.63    111.44 o
   3  11   6      833.86      851.15     93.45 o
   4  11   6     2382.40     2550.61    149.37 o
   5  11   6    10884.80    11162.34    330.90 o
   6  11   6     2310.52     2026.17    176.30 o
   7  11   6     2746.98     3258.47    220.33 o
   8  11   6      220.48      186.84    145.01 o
   9  11   6     5697.41     6016.42    459.66 o
  10  11   6     3274.66     2666.57    326.53 o
 -13  12   6     1300.73     1221.87    206.89 o
 -12  12   6       30.38       30.76    164.95 o
 -11  12   6     1953.64     2201.97    214.42 o
 -10  12   6     4933.84     4436.68    265.74 o
  -9  12   6    21806.54    21323.34    623.01 o
  -8  12   6    13208.10    13107.89    435.71 o
  -7  12   6      819.55     1020.66    149.97 o
  -6  12   6       36.63     -144.97    144.97 o
  -5  12   6    13733.65    13226.87    461.17 o
  -4  12   6    16007.44    15604.36    760.85 o
  -3  12   6     8746.55     9144.73    242.09 o
  -2  12   6    11530.84    11775.45    251.29 o
  -1  12   6       15.43       16.55     60.26 o
   0  12   6     1256.47     1472.53     91.40 o
   1  12   6    17514.84    17176.09    324.82 o
   2  12   6    32292.54    32962.25    634.58 o
   3  12   6    18098.04    18284.13    402.36 o
   4  12   6    23788.78    24711.56    568.12 o
   5  12   6      153.79      171.06    154.95 o
   6  12   6     1484.99     1449.29    301.73 o
   7  12   6     3712.32     3715.04    287.53 o
   8  12   6    17444.15    18934.33    597.34 o
   9  12   6     2945.04     3220.12    328.81 o
 -12  13   6     5366.76     5914.94    334.84 o
 -11  13   6     3484.18     3417.87    257.25 o
 -10  13   6     2634.12     2492.39    219.10 o
  -9  13   6      196.56      368.15    144.51 o
  -8  13   6     9837.26    10094.98    383.65 o
  -7  13   6    25685.21    25907.55    687.48 o
  -6  13   6    18887.38    18995.51    478.57 o
  -5  13   6    11071.04    10568.35    316.37 o
  -4  13   6     4095.66     4240.47    259.39 o
  -3  13   6     5018.42     4665.36    251.29 o
  -2  13   6    17210.84    17059.33    387.01 o
  -1  13   6    13313.61    13361.20    283.76 o
   0  13   6    27720.67    26968.94    489.25 o
   1  13   6    23153.04    22804.05    431.41 o
   2  13   6       24.86      -76.89     76.89 o
   3  13   6     1775.26     1673.43    125.84 o
   4  13   6    26414.62    26210.98    709.18 o
   5  13   6    43840.78    44338.94   1111.11 o
   6  13   6    18224.17    18929.11    574.18 o
   7  13   6     5133.73     5209.19    335.66 o
   8  13   6      975.89      941.90    232.70 o
   9  13   6     1385.18     1608.61    278.40 o
 -11  14   6     2915.56     3376.70    261.46 o
 -10  14   6    11292.34    12591.34    468.26 o
  -9  14   6    11537.79    12029.22    440.28 o
  -8  14   6     9758.59     9697.07    459.07 o
  -7  14   6     3078.07     3095.76    226.29 o
  -6  14   6      244.19      254.41    111.23 o
  -5  14   6     6681.79     6205.57    240.45 o
  -4  14   6    25747.41    25488.50    753.59 o
  -3  14   6    20345.24    19600.36    558.22 o
  -2  14   6     9901.98     9081.98    319.94 o
  -1  14   6     6275.72     6192.91    212.24 o
   0  14   6     2494.79     2358.60    133.39 o
   1  14   6    14678.27    14943.80    321.17 o
   2  14   6    18301.34    17884.16    403.88 o
   3  14   6    26567.42    27390.33    646.41 o
   4  14   6     8686.64     9034.66    477.64 o
   5  14   6       71.73      193.04    133.96 o
   6  14   6     4241.59     4093.41    253.66 o
   7  14   6     8503.91     8245.22    458.28 o
   8  14   6     7064.31     7264.54    455.90 o
 -10  15   6     2917.79     3407.25    259.52 o
  -9  15   6     1824.25     1881.77    206.73 o
  -8  15   6     2514.24     2659.95    387.72 o
  -7  15   6    12027.69    11964.72    425.24 o
  -6  15   6     3387.87     3636.41    195.88 o
  -5  15   6     5274.05     5031.70    362.28 o
  -4  15   6       34.51     -152.01    152.01 o
  -3  15   6     1899.56     2123.52    136.00 o
  -2  15   6      972.74      883.85    130.04 o
  -1  15   6     4220.28     3678.60    171.12 o
   0  15   6     5925.64     6052.56    216.92 o
   1  15   6     4939.62     5024.66    217.78 o
   2  15   6     3491.08     3268.43    182.62 o
   3  15   6     2238.48     2380.73    179.77 o
   4  15   6    11983.46    11866.19    542.63 o
   5  15   6    11858.52    12025.34    435.23 o
   6  15   6     8061.63     8518.48    538.15 o
   7  15   6      229.61       31.67    322.47 o
  -9  16   6     2505.75     2968.76    282.58 o
  -8  16   6      360.97      321.53    159.12 o
  -7  16   6      832.44      603.70    268.39 o
  -6  16   6     1713.06     1496.05    168.57 o
  -5  16   6     1022.66      972.08    200.87 o
  -4  16   6      115.19      193.54    169.55 o
  -3  16   6     6284.73     6308.50    226.91 o
  -2  16   6      326.61      388.34     99.19 o
  -1  16   6      965.46      915.01    116.45 o
   0  16   6      472.11      250.73     99.45 o
   1  16   6     2076.92     1987.15    213.03 o
   2  16   6       95.41       67.37    109.17 o
   3  16   6      265.93      362.83    124.73 o
   4  16   6     1001.86     1056.94    162.88 o
   5  16   6      176.28      154.87    175.76 o
   6  16   6      336.47      380.62    202.30 o
  -8  17   6      212.30      377.18    168.65 o
  -7  17   6      940.50     1000.53    174.53 o
  -6  17   6     1981.94     1878.42    226.94 o
  -5  17   6     4818.06     4560.22    316.51 o
  -4  17   6     2334.96     2485.76    289.35 o
  -3  17   6       61.56      103.44     99.26 o
  -2  17   6      742.68      894.90    116.80 o
  -1  17   6       17.54      289.59    104.00 o
   0  17   6       46.31      219.99    103.27 o
   1  17   6       88.60      172.01    110.90 o
   2  17   6      364.56      306.77    122.28 o
   3  17   6       34.63       18.06    120.10 o
   4  17   6      555.15      413.00    182.07 o
  -6  18   6      423.52      276.75    147.85 o
  -5  18   6     1237.76     1615.89    299.67 o
  -4  18   6     3855.08     3621.57    207.93 o
  -3  18   6     1999.17     2072.78    168.14 o
  -2  18   6      459.62      492.52    115.11 o
  -1  18   6      755.41      608.52    121.07 o
   0  18   6      550.79      484.84    121.86 o
   1  18   6     1915.14     1507.22    154.70 o
   2  18   6     5114.98     4528.25    266.94 o
 -16   1   7     2944.15     3238.80    289.62 o
 -15   1   7      203.94      389.22    108.83 o
 -14   1   7     4013.73     3789.46    172.56 o
 -13   1   7      563.64      441.80     98.05 o
 -12   1   7      152.16      -42.36     76.10 o
 -11   1   7      269.15      124.37     73.16 o
 -10   1   7    15584.69    14621.57    304.96 o
  -9   1   7     7019.45     6818.16    176.81 o
  -8   1   7    22042.76    21786.32    391.51 o
  -7   1   7    10275.43    10011.21    203.22 o
  -6   1   7     1987.95     2002.89    104.34 o
  -5   1   7     3862.58     4273.36     98.15 o
  -4   1   7    58404.38    59733.23    819.30 o
  -3   1   7     4883.87     4361.87     75.77 o
  -2   1   7    10085.88    10019.71    134.62 o
  -1   1   7    68297.48    69898.31    790.60 o
   0   1   7      129.96      249.46     24.68 o
   1   1   7      342.61      308.19     27.99 o
   2   1   7     1570.51     1870.52     56.37 o
   3   1   7    52929.61    53552.23    692.84 o
   4   1   7     7544.44     7642.42    147.03 o
   5   1   7     4627.48     4639.55    118.77 o
   6   1   7     1641.69     1602.90     79.65 o
   7   1   7     6296.06     6137.58    155.80 o
   8   1   7      131.32      158.45     76.08 o
   9   1   7      184.29      290.95    108.43 o
  10   1   7     1973.42     1960.13    160.12 o
  11   1   7     3501.32     3536.08    249.68 o
  12   1   7     2279.84     2047.48    217.33 o
 -16   2   7     4597.86     4664.17    218.53 o
 -15   2   7     4521.16     4905.21    200.00 o
 -14   2   7      521.59      557.34    105.35 o
 -13   2   7     2140.97     2174.66    153.04 o
 -12   2   7     7267.76     6723.78    207.75 o
 -11   2   7    31812.99    30426.22    786.33 o
 -10   2   7     4180.88     3804.12    145.16 o
  -9   2   7     2996.26     2801.45    112.66 o
  -8   2   7     4631.75     4921.45    132.15 o
  -7   2   7    36897.54    37678.93    583.79 o
  -6   2   7    11332.67    10867.64    194.42 o
  -5   2   7    14280.33    13425.30    224.31 o
  -4   2   7    14279.15    14240.47    213.49 o
  -3   2   7     4928.74     4719.41     84.94 o
  -2   2   7     3808.57     3720.28     64.51 o
  -1   2   7    72644.52    73060.38    825.25 o
   0   2   7    58582.17    60697.23    663.98 o
   1   2   7    77221.10    79648.30    997.41 o
   2   2   7    35743.05    35822.03    465.50 o
   3   2   7      411.56      514.37     40.62 o
   4   2   7      835.24      813.51     50.68 o
   5   2   7    11125.17    11258.79    217.19 o
   6   2   7    10473.06    10590.64    199.54 o
   7   2   7     1184.23     1250.95     79.45 o
   8   2   7     7101.86     6513.54    201.77 o
   9   2   7     1236.08     1157.01    129.87 o
  10   2   7     1115.28     1094.12    168.25 o
  11   2   7     5791.17     5220.16    348.24 o
  12   2   7     6225.95     5999.52    496.76 o
 -16   3   7     6239.81     7205.53    393.65 o
 -15   3   7     8676.72     9695.97    317.03 o
 -14   3   7    15980.25    16422.61    374.23 o
 -13   3   7     7051.04     7023.43    223.03 o
 -12   3   7    10116.67     9378.79    275.30 o
 -11   3   7       79.15       19.66     68.02 o
 -10   3   7    16906.82    16705.32    395.77 o
  -9   3   7    70331.30    69699.58   1383.26 o
  -8   3   7   100558.01   101674.58   1560.24 o
  -7   3   7    47629.64    48950.49    745.07 o
  -6   3   7      212.37      194.97     36.85 o
  -5   3   7     2271.09     2461.40     68.14 o
  -4   3   7     7554.25     7169.81    114.57 o
  -3   3   7     5425.47     5891.89    101.07 o
  -2   3   7     3014.77     2791.83     51.83 o
  -1   3   7    24627.92    25252.92    289.08 o
   0   3   7    13262.92    13420.78    171.40 o
   1   3   7     3654.43     4416.16     78.72 o
   2   3   7    34979.42    35129.96    459.44 o
   3   3   7    43533.63    42953.72    595.28 o
   4   3   7    57019.84    56952.91    742.92 o
   5   3   7     1424.81     1587.92     70.48 o
   6   3   7     1857.09     1903.24     81.41 o
   7   3   7      438.88      373.61     73.11 o
   8   3   7    14266.65    14423.74    317.76 o
   9   3   7     7411.83     6979.33    274.43 o
  10   3   7     6535.34     6173.78    312.23 o
  11   3   7    17025.55    18089.69    573.86 o
  12   3   7      640.70      773.27    199.02 o
 -16   4   7    14125.63    15602.52    488.33 o
 -15   4   7      155.23      175.98    119.97 o
 -14   4   7      231.07       91.54    107.89 o
 -13   4   7     3491.15     2986.50    189.76 o
 -12   4   7    40627.98    40013.04   1087.10 o
 -11   4   7    27570.58    27719.43    561.54 o
 -10   4   7    13066.19    12995.19    280.49 o
  -9   4   7     3957.47     3992.34    147.81 o
  -8   4   7     3185.24     2963.09    106.66 o
  -7   4   7     5747.62     5646.99    140.33 o
  -6   4   7    38754.96    38459.54    544.13 o
  -5   4   7    32757.84    32790.57    500.74 o
  -4   4   7    13470.17    13619.69    195.92 o
  -3   4   7    12286.55    12344.09    166.71 o
  -2   4   7     7224.50     7531.75    106.57 o
  -1   4   7    39045.84    39416.94    457.93 o
   0   4   7    30038.71    30532.72    346.41 o
   1   4   7    54192.15    52800.02    586.87 o
   2   4   7    20499.17    20357.14    267.35 o
   3   4   7     2278.94     2384.77     74.33 o
   4   4   7      210.89      339.21     44.12 o
   5   4   7     5307.07     5148.23    145.06 o
   6   4   7    19752.37    19617.86    365.97 o
   7   4   7     4841.88     4670.10    206.47 o
   8   4   7     5847.91     5349.11    210.15 o
   9   4   7      634.75      534.29    125.69 o
  10   4   7     4208.67     4060.35    202.71 o
  11   4   7     7728.50     8459.94    495.04 o
  12   4   7    15366.30    16314.86    846.09 o
 -16   5   7     2336.64     2404.00    263.36 o
 -15   5   7     6418.43     5787.23    229.10 o
 -14   5   7     3858.91     3967.08    226.48 o
 -13   5   7     2818.50     2158.29    154.43 o
 -12   5   7     1132.91     1021.81    115.40 o
 -11   5   7     2410.36     2309.44    120.58 o
 -10   5   7     4523.75     4266.92    147.96 o
  -9   5   7    30157.91    29420.96    485.01 o
  -8   5   7    31048.51    29971.58    504.15 o
  -7   5   7    20742.35    20763.67    316.60 o
  -6   5   7      401.47      394.80     42.36 o
  -5   5   7    13088.51    12688.28    189.04 o
  -4   5   7    18030.36    19202.39    262.77 o
  -3   5   7    38367.61    39085.72    506.13 o
  -2   5   7     7323.37     7257.47     98.41 o
  -1   5   7     9017.93     9692.76    123.37 o
   0   5   7    16490.16    15690.25    188.20 o
   1   5   7     7586.55     7963.10    117.52 o
   2   5   7     7100.68     6794.42    104.26 o
   3   5   7    22743.96    22338.70    311.74 o
   4   5   7    58686.22    58072.64    756.74 o
   5   5   7     1387.85     1271.00     68.51 o
   6   5   7      953.25      827.46     78.68 o
   7   5   7       67.94       43.04     77.35 o
   8   5   7     3740.76     3780.66    175.12 o
   9   5   7      707.76      675.10    116.06 o
  10   5   7     6841.88     6730.40    257.50 o
  11   5   7     5776.45     6597.46    280.59 o
  12   5   7     2060.26     2098.89    181.65 o
 -16   6   7      152.55       40.51    135.18 o
 -15   6   7      242.50      273.34    227.90 o
 -14   6   7      808.62      574.87    127.90 o
 -13   6   7     2789.49     2471.41    172.17 o
 -12   6   7     2820.83     2636.93    152.70 o
 -11   6   7       64.76       63.03     79.83 o
 -10   6   7     2592.83     2565.31     97.30 o
  -9   6   7      327.88      260.94     52.68 o
  -8   6   7     5600.56     5216.19    107.83 o
  -7   6   7      311.44      178.27     38.40 o
  -6   6   7     3415.66     3123.48     93.04 o
  -5   6   7     5904.75     6015.89    112.20 o
  -4   6   7     3784.08     3943.11     73.77 o
  -3   6   7      827.27      921.38     33.94 o
  -2   6   7      262.33      339.56     24.09 o
  -1   6   7      684.00      598.80     42.28 o
   0   6   7    43620.10    44453.09    498.27 o
   1   6   7      130.43      286.84     33.11 o
   2   6   7      131.94      124.13     29.97 o
   3   6   7     6777.12     6717.70    126.83 o
   4   6   7     5241.90     5027.59    135.01 o
   5   6   7       29.08      -25.79     52.85 o
   6   6   7     1646.13     1523.60    100.47 o
   7   6   7     7604.12     7329.46    212.99 o
   8   6   7      182.36       84.73     89.86 o
   9   6   7     1438.96     1394.66    123.53 o
  10   6   7       20.76      -21.20    111.59 o
  11   6   7      468.43      594.89    138.75 o
  12   6   7       40.96      -68.93    141.80 o
 -15   7   7      399.97       16.15    139.27 o
 -14   7   7       68.90      -56.61    165.52 o
 -13   7   7      615.18      535.52    116.29 o
 -12   7   7      827.58      755.66    152.96 o
 -11   7   7     2759.23     2553.68    130.24 o
 -10   7   7        4.77      -69.03     69.03 o
  -9   7   7     2975.00     2834.60    130.92 o
  -8   7   7      690.60      808.65     50.66 o
  -7   7   7     2509.08     2766.26    123.02 o
  -6   7   7     9780.40     9547.25    162.83 o
  -5   7   7      127.72       61.61     35.84 o
  -4   7   7      783.78      554.59     35.99 o
  -3   7   7     1875.99     1913.29     64.14 o
  -2   7   7    10039.76    10201.69    145.01 o
  -1   7   7       15.13       39.29     22.67 o
   0   7   7     3847.48     3667.70     67.23 o
   1   7   7     1722.67     1874.54     49.53 o
   2   7   7     8059.37     8177.68    128.06 o
   3   7   7     1488.84     1870.75     58.74 o
   4   7   7      298.34      431.39     45.60 o
   5   7   7     1078.65     1183.11     74.80 o
   6   7   7      667.01      750.98     74.03 o
   7   7   7      703.52      782.87    124.27 o
   8   7   7     2673.41     2527.55    130.43 o
   9   7   7      981.20      949.67    114.90 o
  10   7   7       22.74      -88.35    122.48 o
  11   7   7      643.97      639.14    134.91 o
 -15   8   7     1825.42     1572.47    218.15 o
 -14   8   7       26.45     -112.31    112.31 o
 -13   8   7     3032.73     2980.66    190.60 o
 -12   8   7     1130.77      860.14    104.69 o
 -11   8   7     8020.87     8351.17    226.56 o
 -10   8   7     4511.59     4539.74    154.28 o
  -9   8   7      811.17      844.59     67.01 o
  -8   8   7      584.76      562.20     63.18 o
  -7   8   7     9021.31     8650.27    168.45 o
  -6   8   7    16272.99    15973.15    256.07 o
  -5   8   7     3503.71     3679.52     89.84 o
  -4   8   7    16956.06    17332.19    282.51 o
  -3   8   7       53.07       80.83     37.96 o
  -2   8   7     8853.05     9371.95    138.39 o
  -1   8   7    12914.85    13768.69    196.07 o
   0   8   7    38111.81    37659.16    487.43 o
   1   8   7    11667.87    11459.49    150.37 o
   2   8   7    21782.07    22086.73    280.32 o
   3   8   7     1063.91     1008.61     54.27 o
   4   8   7     1257.73     1470.63     80.37 o
   5   8   7      293.60      315.52     57.59 o
   6   8   7     4936.36     5284.39    146.52 o
   7   8   7     4181.56     4108.88    147.75 o
   8   8   7       93.59      233.89     99.89 o
   9   8   7     2902.72     2978.17    167.48 o
  10   8   7      651.23      636.05    129.96 o
  11   8   7     2610.07     2762.11    204.97 o
 -15   9   7     4228.22     3760.41    285.67 o
 -14   9   7     8611.33     8819.75    403.49 o
 -13   9   7     2285.52     2413.32    142.24 o
 -12   9   7     1369.21     1276.71    152.65 o
 -11   9   7      395.06      304.38     98.78 o
 -10   9   7     7971.01     7885.38    240.82 o
  -9   9   7    29519.24    30062.55    530.49 o
  -8   9   7    23916.51    23831.85    398.32 o
  -7   9   7    18001.45    17566.26    281.22 o
  -6   9   7     1403.67     1579.90     95.83 o
  -5   9   7      509.81      465.96     55.71 o
  -4   9   7     1570.02     1591.51     62.83 o
  -3   9   7    15965.58    16071.08    249.54 o
  -2   9   7     7876.20     8649.82    134.94 o
  -1   9   7    11524.32    11721.57    173.63 o
   0   9   7      977.08      817.40     47.21 o
   1   9   7     2503.72     2566.33     78.42 o
   2   9   7    13991.92    14083.10    253.36 o
   3   9   7    33140.23    33523.62    496.90 o
   4   9   7    28055.53    28216.21    644.32 o
   5   9   7     1592.87     1601.71     99.18 o
   6   9   7       39.78      142.81     86.36 o
   7   9   7     4294.49     4451.91    173.96 o
   8   9   7     3519.77     3540.12    174.41 o
   9   9   7     5479.72     5431.62    371.58 o
  10   9   7     7370.33     6932.24    249.62 o
  11   9   7     1269.40     1368.85    173.57 o
 -14  10   7       25.27      -29.05    154.19 o
 -13  10   7     1345.92     1592.59    164.41 o
 -12  10   7    23014.83    24678.21    601.30 o
 -11  10   7    22727.91    23891.16    574.60 o
 -10  10   7    28162.20    29668.87    672.68 o
  -9  10   7    10355.86    10608.40    257.09 o
  -8  10   7     5159.81     4969.47    273.65 o
  -7  10   7     2512.87     2670.16    191.95 o
  -6  10   7    20081.87    19784.19    397.32 o
  -5  10   7    32081.34    31860.68    541.42 o
  -4  10   7     4481.02     4801.27    194.18 o
  -3  10   7    12311.31    12508.59    256.00 o
  -2  10   7      997.21     1180.87     56.84 o
  -1  10   7    10143.08     9813.96    194.64 o
   0  10   7    22624.04    23092.29    342.63 o
   1  10   7    35004.35    35373.63    588.90 o
   2  10   7     6355.46     6592.48    218.58 o
   3  10   7      318.21      228.87     76.17 o
   4  10   7     1525.86     1511.28    121.13 o
   5  10   7    10381.48    10748.04    267.82 o
   6  10   7     3524.93     3359.88    185.03 o
   7  10   7     8705.91     8426.36    435.24 o
   8  10   7     1252.96     1404.86    143.12 o
   9  10   7      176.54      353.08    138.26 o
  10  10   7      743.05      562.67    191.43 o
 -14  11   7     2293.81     2116.15    200.00 o
 -13  11   7     1999.43     1844.53    198.99 o
 -12  11   7     3784.22     3814.74    199.34 o
 -11  11   7       70.72      176.68    147.51 o
 -10  11   7     6786.75     7411.30    494.44 o
  -9  11   7    18974.46    20265.94    593.80 o
  -8  11   7    22632.39    22848.49    548.49 o
  -7  11   7    15629.77    15556.57    437.36 o
  -6  11   7      670.61      594.90    101.57 o
  -5  11   7     6190.07     6091.99    175.60 o
  -4  11   7     5153.54     5220.32    219.11 o
  -3  11   7    17483.01    17346.83    371.06 o
  -2  11   7     5896.25     6275.68    144.40 o
  -1  11   7     8735.00     8665.81    202.59 o
   0  11   7     8878.22     8690.05    172.79 o
   1  11   7       23.27       10.42     55.97 o
   2  11   7    18513.74    18690.56    396.28 o
   3  11   7    29560.50    30107.48    590.06 o
   4  11   7    23576.39    23058.05    667.49 o
   5  11   7     3074.86     3270.90    190.22 o
   6  11   7       46.13        8.29    129.10 o
   7  11   7     3707.84     3910.82    244.84 o
   8  11   7     1731.71     1821.73    201.60 o
   9  11   7     3860.00     3547.70    338.37 o
  10  11   7     6124.25     6569.51    458.82 o
 -13  12   7     1334.92     1551.57    215.30 o
 -12  12   7     4938.95     4914.23    300.61 o
 -11  12   7     1828.72     1916.63    286.29 o
 -10  12   7     3287.73     3305.94    235.20 o
  -9  12   7      336.34      448.46    144.98 o
  -8  12   7     9536.64     9039.54    354.94 o
  -7  12   7     4487.83     4842.12    216.05 o
  -6  12   7     3387.80     3271.88    210.29 o
  -5  12   7    18606.66    18727.23    457.89 o
  -4  12   7      316.17      419.82     68.03 o
  -3  12   7      725.45      810.39     91.03 o
  -2  12   7       79.84      100.22     64.76 o
  -1  12   7    17861.26    17478.36    339.80 o
   0  12   7     7194.33     7454.93    252.83 o
   1  12   7     6068.22     6360.27    174.61 o
   2  12   7    19585.62    18879.70    406.91 o
   3  12   7      225.46      235.46     88.85 o
   4  12   7      209.13      227.84    102.28 o
   5  12   7     4615.36     4820.14    222.94 o
   6  12   7     4191.92     4205.72    246.18 o
   7  12   7     2263.30     2247.66    263.63 o
   8  12   7     8587.20     8903.04    491.79 o
   9  12   7      945.96      740.45    246.21 o
 -12  13   7     1776.88     2222.17    232.35 o
 -11  13   7     1397.68     1735.80    209.01 o
 -10  13   7      145.05      345.80    154.67 o
  -9  13   7     1143.15     1227.42    170.87 o
  -8  13   7     1933.85     2258.16    192.88 o
  -7  13   7      508.89      661.66    121.45 o
  -6  13   7     2052.62     2140.26    149.15 o
  -5  13   7       77.33       56.56     89.52 o
  -4  13   7      928.52      884.97    164.95 o
  -3  13   7      205.24      364.12     87.43 o
  -2  13   7      259.21      519.22     79.62 o
  -1  13   7      872.67     1026.36     89.62 o
   0  13   7     1458.97     1558.16     87.15 o
   1  13   7      861.16      957.60     98.73 o
   2  13   7      150.31      315.70     90.24 o
   3  13   7      531.28      699.55    108.44 o
   4  13   7      370.14      626.15    121.43 o
   5  13   7      744.15      887.96    151.78 o
   6  13   7       10.61     -130.45    163.76 o
   7  13   7      175.34      205.13    275.95 o
   8  13   7      781.39      828.24    236.23 o
 -12  14   7     1339.82     1479.18    300.80 o
 -11  14   7       56.68      413.82    170.14 o
 -10  14   7      246.44      461.58    163.52 o
  -9  14   7       19.52      -42.26    142.21 o
  -8  14   7     3312.96     3070.98    221.18 o
  -7  14   7       96.81       88.01    166.64 o
  -6  14   7     4770.19     4647.79    214.75 o
  -5  14   7     1998.00     2227.72    205.39 o
  -4  14   7       66.67      214.66    155.74 o
  -3  14   7       81.27      141.58     88.50 o
  -2  14   7     1797.89     1813.40    124.38 o
  -1  14   7     3227.54     3245.54    154.42 o
   0  14   7     5472.31     5650.64    193.86 o
   1  14   7     7215.62     7421.49    331.08 o
   2  14   7     2581.51     2626.23    146.79 o
   3  14   7     5310.59     5708.29    214.97 o
   4  14   7      158.30      138.14    128.99 o
   5  14   7     1849.17     1957.39    356.30 o
   6  14   7      123.68      459.40    197.45 o
   7  14   7      799.19      768.48    223.26 o
 -11  15   7      322.41      713.74    192.78 o
 -10  15   7     7389.58     8284.67    511.34 o
  -9  15   7    16004.27    15619.89    617.06 o
  -8  15   7     7415.71     7072.44    332.57 o
  -7  15   7     7222.88     7347.98   1348.01 o
  -6  15   7      191.05      -35.27    109.55 o
  -5  15   7     1264.21     1277.80    158.89 o
  -4  15   7      427.89      424.24    276.80 o
  -3  15   7     2765.45     2924.59    154.22 o
  -2  15   7     4819.02     4855.48    193.72 o
  -1  15   7     4507.70     4093.13    179.76 o
   0  15   7      977.73      945.05    134.25 o
   1  15   7      855.51      967.44    124.19 o
   2  15   7     6121.47     6311.05    309.78 o
   3  15   7    10823.96    10810.95    348.00 o
   4  15   7     3883.27     3741.97    295.15 o
   5  15   7     3195.90     3541.19    457.80 o
   6  15   7      566.35      688.91    212.99 o
  -9  16   7     1402.97     1186.50    191.47 o
  -8  16   7        8.77     -143.26    143.26 o
  -7  16   7     6933.06     6576.24    314.53 o
  -6  16   7    11601.80    11853.96    437.64 o
  -5  16   7     5262.98     5551.22    233.29 o
  -4  16   7     8063.27     8282.66    298.99 o
  -3  16   7      127.12      260.71    100.51 o
  -2  16   7       15.18       -0.18    114.17 o
  -1  16   7     2309.18     2262.29    146.08 o
   0  16   7    19251.00    19469.49    502.32 o
   1  16   7     7049.73     6706.33    303.35 o
   2  16   7     4616.84     4170.54    214.07 o
   3  16   7      607.30      838.18    163.56 o
   4  16   7     3150.07     2870.64    470.48 o
   5  16   7     2967.91     2734.14    276.36 o
  -8  17   7    15062.25    15027.78    618.50 o
  -7  17   7     7435.76     7767.23    347.93 o
  -6  17   7     3164.46     2874.86    207.08 o
  -5  17   7     1275.01     1265.24    220.95 o
  -4  17   7     8181.83     8387.56    347.02 o
  -3  17   7     4717.54     4214.84    221.89 o
  -2  17   7    11952.33    11683.70    380.92 o
  -1  17   7     5124.22     4620.51    208.52 o
   0  17   7      593.88      501.57    121.52 o
   1  17   7       57.71      -97.54    108.56 o
   2  17   7     8541.33     8393.06    359.65 o
   3  17   7     8661.07     9166.99    663.96 o
   4  17   7     8288.26     8111.10    438.99 o
  -6  18   7     8523.41     8270.82    568.81 o
  -5  18   7    10750.90    10142.45    403.48 o
  -4  18   7     2318.01     2154.70    188.32 o
  -3  18   7      842.91      801.79    140.77 o
  -2  18   7      714.32      549.84    129.84 o
  -1  18   7     8964.94     8800.64    645.21 o
   0  18   7     7962.85     7411.29    331.85 o
   1  18   7     8752.33     9343.23    381.54 o
   2  18   7     4465.90     4336.46    269.76 o
 -17   0   8     2914.25     3508.58    272.01 o
 -16   0   8     6410.63     6115.14    327.32 o
 -15   0   8      400.58      764.27    165.56 o
 -14   0   8     2175.41     2337.06    201.63 o
 -13   0   8    11140.97    10398.51    379.53 o
 -12   0   8    11932.03    10879.05    375.00 o
 -11   0   8    16314.00    15506.36    460.85 o
 -10   0   8      518.71      771.46    112.44 o
  -9   0   8    11645.94    12208.91    359.06 o
  -8   0   8    15371.18    14829.42    406.14 o
  -7   0   8    14267.75    13191.51    352.83 o
  -6   0   8    57839.02    59026.15   1343.43 o
  -5   0   8     2722.40     2770.50    121.46 o
  -4   0   8     4050.34     3732.58    105.00 o
  -3   0   8    41060.76    41969.54    657.64 o
  -2   0   8   105986.18   110075.01   1839.43 o
  -1   0   8    65120.98    68153.32   1053.99 o
   0   0   8   145627.31   144886.50   2393.53 o
   1   0   8    19215.38    19089.29    481.76 o
   2   0   8     3291.42     3485.50    119.76 o
   3   0   8     4057.65     4270.97    221.88 o
   4   0   8    45198.60    44411.52    877.63 o
   5   0   8    17069.95    17829.28    404.46 o
   6   0   8    56334.84    55975.68   1113.12 o
   7   0   8    23536.05    23319.79    536.02 o
   8   0   8     4265.86     4324.91    206.70 o
   9   0   8     5244.93     4514.53    548.72 o
  10   0   8    37579.93    36485.98   1160.39 o
  11   0   8    27995.63    25604.86   1327.93 o
  12   0   8     3693.25     2624.13    444.05 o
 -17   1   8     7306.01     7447.10    275.27 o
 -16   1   8     3024.03     3022.42    173.93 o
 -15   1   8     3991.34     4172.83    189.41 o
 -14   1   8     5459.01     5345.41    308.52 o
 -13   1   8      370.31      139.13     90.35 o
 -12   1   8     2244.92     2025.48    147.96 o
 -11   1   8     6384.35     6132.42    231.84 o
 -10   1   8    48275.17    46319.48    787.47 o
  -9   1   8    57187.25    57543.00    949.97 o
  -8   1   8    12818.19    12530.54    249.53 o
  -7   1   8     1513.00     1470.71     69.34 o
  -6   1   8     9539.57    10365.74    187.64 o
  -5   1   8    31768.14    32519.58    461.78 o
  -4   1   8    21384.56    22323.90    284.13 o
  -3   1   8    47975.96    49078.30    588.92 o
  -2   1   8    31472.25    32614.71    365.10 o
  -1   1   8     8422.32     8221.93    114.80 o
   0   1   8     6670.24     7368.80    108.03 o
   1   1   8    46569.05    45502.61    529.68 o
   2   1   8    67426.98    67095.77    873.95 o
   3   1   8    71296.67    70985.57    910.19 o
   4   1   8    18860.63    18036.03    281.08 o
   5   1   8     3784.23     3679.26    107.64 o
   6   1   8     2020.61     2156.10     90.93 o
   7   1   8     9681.87     9650.78    204.00 o
   8   1   8    27325.51    26826.92    462.89 o
   9   1   8     9076.53     9081.20    309.81 o
  10   1   8     5849.62     5404.04    343.76 o
  11   1   8     1709.91     1898.45    358.75 o
  12   1   8     6710.35     6577.70    592.07 o
 -17   2   8       87.84      257.71    136.11 o
 -16   2   8     2878.77     3141.15    186.44 o
 -15   2   8       19.47       34.56     97.43 o
 -14   2   8     2431.95     2682.39    151.86 o
 -13   2   8     4447.75     3935.04    159.57 o
 -12   2   8    11800.86    10934.40    267.68 o
 -11   2   8     7535.79     6774.44    244.61 o
 -10   2   8      108.85       11.98     63.55 o
  -9   2   8      217.85      150.20     55.29 o
  -8   2   8    13292.98    13056.23    240.58 o
  -7   2   8     3094.00     2772.69     88.50 o
  -6   2   8     7145.32     7294.49    161.17 o
  -5   2   8    22677.02    21498.98    339.61 o
  -4   2   8     2320.83     2209.13     54.49 o
  -3   2   8       76.74       60.23     23.38 o
  -2   2   8    17183.54    18235.43    234.15 o
  -1   2   8    68245.97    68759.84    825.94 o
   0   2   8     8906.85     9552.08    126.75 o
   1   2   8    17016.56    17209.18    243.81 o
   2   2   8     1415.77     1414.15     53.99 o
   3   2   8     9508.28     9236.44    155.47 o
   4   2   8     1098.20     1117.36     58.71 o
   5   2   8     9507.01     9337.16    179.53 o
   6   2   8     3984.91     4088.46    121.96 o
   7   2   8      130.45       -1.58     67.36 o
   8   2   8      489.00      475.61    112.21 o
   9   2   8     5951.71     5668.66    221.64 o
  10   2   8    11666.55    11734.87    439.71 o
  11   2   8     7525.68     7091.34    377.10 o
  12   2   8     4095.28     4213.17    287.29 o
 -16   3   8      640.29      808.61    142.27 o
 -15   3   8      241.55      247.09    118.88 o
 -14   3   8       69.61      -34.84     90.64 o
 -13   3   8        0.97      -79.38     79.38 o
 -12   3   8      143.83      -69.20     76.15 o
 -11   3   8       76.00      -57.36     67.00 o
 -10   3   8    10276.66     9886.65    327.49 o
  -9   3   8     1091.27      945.85    116.01 o
  -8   3   8      225.86      306.39     52.00 o
  -7   3   8     3248.11     3445.44    107.01 o
  -6   3   8     3488.48     3426.76     84.29 o
  -5   3   8     2935.42     3217.14     73.68 o
  -4   3   8       91.82       89.62     25.86 o
  -3   3   8     3645.70     3623.27     63.44 o
  -2   3   8      621.23      574.23     26.72 o
  -1   3   8     3586.22     3770.68     66.53 o
   0   3   8     8773.64     8865.30    120.21 o
   1   3   8     3292.72     3412.58     71.20 o
   2   3   8     5153.85     5299.14    106.34 o
   3   3   8       42.55      -13.00     37.98 o
   4   3   8       25.95       39.18     40.77 o
   5   3   8     1433.36     1493.91     72.22 o
   6   3   8     1462.67     1485.52     77.94 o
   7   3   8       77.37      129.98     70.07 o
   8   3   8      302.83      257.38    100.96 o
   9   3   8     3388.42     2972.09    191.99 o
  10   3   8       93.22      291.10    153.50 o
  11   3   8      386.96      217.09    157.23 o
  12   3   8      178.84      226.72    175.53 o
 -16   4   8     2272.84     2351.66    172.12 o
 -15   4   8     1481.97     1844.58    155.47 o
 -14   4   8     1502.29     1306.44    132.02 o
 -13   4   8     1746.42     1319.43    110.66 o
 -12   4   8    14615.68    14272.71    347.30 o
 -11   4   8      153.67      -84.14     84.14 o
 -10   4   8     1508.03     1541.25    104.84 o
  -9   4   8      917.21      898.26     85.64 o
  -8   4   8     2775.51     2882.75     97.68 o
  -7   4   8     2450.63     2267.69     72.31 o
  -6   4   8    16183.72    16270.60    249.61 o
  -5   4   8     2698.97     2985.35     69.18 o
  -4   4   8     3976.26     3963.96     85.26 o
  -3   4   8     3381.85     3460.64     71.12 o
  -2   4   8    15867.53    16159.65    193.51 o
  -1   4   8     5552.81     6229.71     95.73 o
   0   4   8    10457.68    10575.95    143.67 o
   1   4   8    11357.76    11459.05    156.60 o
   2   4   8    10267.29    11520.24    169.61 o
   3   4   8      456.03      521.22     46.06 o
   4   4   8      252.64      298.80     43.47 o
   5   4   8     8123.37     8299.45    151.13 o
   6   4   8      187.13       54.19     61.56 o
   7   4   8      489.99      380.17     93.62 o
   8   4   8      452.37      537.84    111.53 o
   9   4   8      153.22      132.59    108.81 o
  10   4   8     6295.51     6544.77    422.72 o
  11   4   8     3066.90     3514.38    232.74 o
  12   4   8      365.00      497.26    265.02 o
 -16   5   8     4709.35     4896.29    279.28 o
 -15   5   8     2994.15     2813.50    172.77 o
 -14   5   8     1986.45     1587.66    138.45 o
 -13   5   8     4443.90     3832.77    217.97 o
 -12   5   8     2587.85     2056.87    138.29 o
 -11   5   8     6162.54     5722.09    179.36 o
 -10   5   8     8719.82     8919.50    288.11 o
  -9   5   8    62322.98    61923.06   1112.54 o
  -8   5   8     9268.15     9110.73    199.33 o
  -7   5   8     9220.81    10038.14    173.89 o
  -6   5   8     6631.61     7393.72    184.06 o
  -5   5   8    20699.03    21613.38    298.26 o
  -4   5   8     3967.96     4116.29     89.76 o
  -3   5   8     5997.44     6214.23    106.38 o
  -2   5   8     8516.63     8200.72    116.03 o
  -1   5   8      360.43      421.53     25.07 o
   0   5   8     1363.50     1450.64     42.67 o
   1   5   8    59496.39    61683.37    719.76 o
   2   5   8    29948.76    30070.09    352.55 o
   3   5   8    16463.26    16531.90    245.35 o
   4   5   8    11975.30    11609.13    193.58 o
   5   5   8     6495.32     6675.19    133.52 o
   6   5   8     5129.21     5356.23    157.97 o
   7   5   8     1697.12     1772.83    127.19 o
   8   5   8    12042.99    11821.24    452.51 o
   9   5   8     4500.98     4192.84    203.38 o
  10   5   8     2480.28     2643.76    180.17 o
  11   5   8      300.26      556.45    169.69 o
 -16   6   8     1364.05     1153.25    146.99 o
 -15   6   8      222.33       10.66    117.10 o
 -14   6   8     2286.70     2436.92    174.15 o
 -13   6   8     5502.13     5957.67    229.48 o
 -12   6   8    25374.17    25744.08    544.53 o
 -11   6   8    20816.97    20589.04    446.34 o
 -10   6   8      219.24      100.37     87.62 o
  -9   6   8     2038.67     2031.59     85.59 o
  -8   6   8    31835.82    31656.90    473.93 o
  -7   6   8    36960.18    36101.07    496.20 o
  -6   6   8    21119.55    21904.04    289.30 o
  -5   6   8    30547.13    31457.78    448.41 o
  -4   6   8        8.55        2.33     24.95 o
  -3   6   8     8247.85     8130.76    116.79 o
  -2   6   8    39463.80    39253.32    438.54 o
  -1   6   8    94502.76    92392.43   1011.90 o
   0   6   8    45733.76    44960.62    525.19 o
   1   6   8    14373.50    13721.66    183.06 o
   2   6   8     5944.26     5800.81    133.40 o
   3   6   8    12924.35    13038.66    205.67 o
   4   6   8     6672.31     7074.32    160.44 o
   5   6   8    32424.44    32835.54    491.99 o
   6   6   8    24097.40    23606.13    404.51 o
   7   6   8     7189.04     6381.38    235.62 o
   8   6   8      151.46      130.36     96.80 o
   9   6   8     8189.05     8012.96    490.68 o
  10   6   8    20796.00    21890.22    619.40 o
  11   6   8    18325.41    19459.76    717.86 o
 -16   7   8     4188.25     3682.73    247.27 o
 -15   7   8     1071.10      641.45    128.13 o
 -14   7   8     9285.43     8971.05    267.56 o
 -13   7   8      575.74      617.90    142.90 o
 -12   7   8      168.68      114.78     94.78 o
 -11   7   8     4857.01     5058.29    186.22 o
 -10   7   8    53703.78    54206.75    858.65 o
  -9   7   8    29655.96    29443.34    575.26 o
  -8   7   8    21072.34    20791.59    307.43 o
  -7   7   8     2516.47     2315.85     78.71 o
  -6   7   8    26940.71    27103.14    377.26 o
  -5   7   8     5023.08     4810.40     94.45 o
  -4   7   8    20930.34    21042.19    308.54 o
  -3   7   8    33092.77    33476.85    420.08 o
  -2   7   8     2159.32     2124.45     49.50 o
  -1   7   8     7221.61     6707.27     98.71 o
   0   7   8     5964.50     6019.19    100.93 o
   1   7   8    83232.23    84010.13    974.46 o
   2   7   8    68150.85    68098.72    834.69 o
   3   7   8    59176.31    59132.29    733.77 o
   4   7   8    16598.43    16216.00    252.69 o
   5   7   8        1.23        4.08     52.94 o
   6   7   8     6730.29     6715.10    170.20 o
   7   7   8    16374.46    16758.85    336.97 o
   8   7   8    13950.11    14005.93    301.97 o
   9   7   8    15949.49    16496.17    714.12 o
  10   7   8     8710.34     8836.62    390.24 o
  11   7   8       47.23      135.14    134.50 o
 -15   8   8       29.88     -115.62    137.80 o
 -14   8   8     2333.61     2680.02    172.31 o
 -13   8   8    21096.92    21426.90    481.75 o
 -12   8   8    14303.65    15086.24    362.00 o
 -11   8   8     5875.51     5982.16    187.15 o
 -10   8   8      213.58      147.60     88.42 o
  -9   8   8      540.01      445.41     56.12 o
  -8   8   8    13634.25    13603.60    254.49 o
  -7   8   8    25995.87    25450.78    630.37 o
  -6   8   8    10268.38    10465.70    186.22 o
  -5   8   8    18930.42    19020.31    293.75 o
  -4   8   8     6961.24     6920.82    120.68 o
  -3   8   8      203.79      221.20     32.00 o
  -2   8   8     7110.96     7143.68    112.69 o
  -1   8   8    44531.25    43196.96    506.41 o
   0   8   8    34807.39    34622.81    396.47 o
   1   8   8     3821.44     3832.63     76.92 o
   2   8   8     4466.90     4332.58     90.80 o
   3   8   8    12090.15    11696.42    205.03 o
   4   8   8     7479.77     7630.00    147.03 o
   5   8   8     8799.92     8926.35    187.36 o
   6   8   8    13842.77    13911.82    367.24 o
   7   8   8     1369.01     1244.15    134.12 o
   8   8   8      127.93        7.26     92.85 o
   9   8   8     1763.21     1987.16    151.94 o
  10   8   8    13940.18    15846.80    454.74 o
  11   8   8    13303.48    14082.07    608.26 o
 -15   9   8     5040.94     5143.98    299.71 o
 -14   9   8     1179.46      926.82    129.90 o
 -13   9   8      143.91        4.56     98.31 o
 -12   9   8     1825.99     1634.60    113.35 o
 -11   9   8     3662.57     3757.29    177.34 o
 -10   9   8     6991.33     7076.62    231.19 o
  -9   9   8     3075.39     3289.32    117.05 o
  -8   9   8    10253.62    10016.63    212.24 o
  -7   9   8     1164.79     1281.52     70.02 o
  -6   9   8     1545.83     1460.58     78.89 o
  -5   9   8      125.67      253.73     53.42 o
  -4   9   8      472.64      449.62     45.20 o
  -3   9   8     4366.36     4368.36    110.42 o
  -2   9   8     7954.03     7955.46    149.83 o
  -1   9   8       11.58       -0.90     30.66 o
   0   9   8     2137.20     2207.44     64.16 o
   1   9   8     4305.48     4417.25    129.57 o
   2   9   8    29148.79    28852.42    375.04 o
   3   9   8      111.47       37.39     65.25 o
   4   9   8      332.51      283.04     69.07 o
   5   9   8      401.85      332.92     84.95 o
   6   9   8     9305.02     9360.12    312.36 o
   7   9   8      103.55      148.10     84.00 o
   8   9   8     4521.56     4533.22    189.85 o
   9   9   8     3111.46     3246.48    222.91 o
  10   9   8      110.79      205.34    131.07 o
 -14  10   8       50.73      -14.76    150.31 o
 -13  10   8        0.88       68.07    135.10 o
 -12  10   8     1609.72     1730.28    156.73 o
 -11  10   8     1423.58     1409.36    135.99 o
 -10  10   8       90.27      -71.91    111.23 o
  -9  10   8        9.81      -91.48     91.48 o
  -8  10   8      640.09      652.68     87.10 o
  -7  10   8     4732.26     4461.34    218.19 o
  -6  10   8        8.45       10.10     56.56 o
  -5  10   8     4672.06     4481.19    133.23 o
  -4  10   8        2.46      -38.77     38.77 o
  -3  10   8      332.75      406.53     39.78 o
  -2  10   8        8.55      -10.81     31.23 o
  -1  10   8      569.18      574.44     46.45 o
   0  10   8        2.44       48.31     42.19 o
   1  10   8     2878.71     2805.18    105.28 o
   2  10   8     1911.88     2083.22    112.61 o
   3  10   8      254.33      294.80     79.92 o
   4  10   8      214.09      126.90     68.35 o
   5  10   8       40.12      124.04     76.55 o
   6  10   8      441.57      394.71    139.63 o
   7  10   8     2043.45     1846.11    137.42 o
   8  10   8      110.15      238.96    134.81 o
   9  10   8      177.46      173.66    149.24 o
  10  10   8       65.29      -39.38    153.70 o
 -14  11   8     1221.18      801.85    164.71 o
 -13  11   8       14.95       60.59    120.24 o
 -12  11   8       55.62     -103.82    108.07 o
 -11  11   8     6869.79     6837.36    277.43 o
 -10  11   8     5779.93     6044.38    339.16 o
  -9  11   8     5678.04     5648.00    281.00 o
  -8  11   8    11069.07    11548.14    340.98 o
  -7  11   8      695.02      539.26    108.92 o
  -6  11   8     6213.71     6165.18    186.99 o
  -5  11   8      497.88      540.69     74.11 o
  -4  11   8     6436.91     6360.81    153.62 o
  -3  11   8      319.57      323.76     44.18 o
  -2  11   8     5295.03     5283.09    107.61 o
  -1  11   8      985.22      953.61     56.53 o
   0  11   8     7175.82     6935.03    172.35 o
   1  11   8      901.20     1099.39     79.48 o
   2  11   8     9016.66     9625.54    254.20 o
   3  11   8     2480.58     2553.78    135.14 o
   4  11   8      510.91      624.33    109.60 o
   5  11   8       31.21      143.59    106.59 o
   6  11   8     3252.73     3219.57    192.92 o
   7  11   8     3167.60     2888.89    184.81 o
   8  11   8     4361.10     4024.50    308.38 o
   9  11   8     1520.35     1599.68    176.43 o
 -13  12   8     6240.88     6515.71    351.24 o
 -12  12   8     7323.64     7159.82    361.24 o
 -11  12   8     3256.38     3264.51    246.31 o
 -10  12   8      431.72      527.17    159.44 o
  -9  12   8      606.71      827.10    155.28 o
  -8  12   8    10346.10    10172.72    383.95 o
  -7  12   8    13804.36    13958.90    386.34 o
  -6  12   8    12508.88    12889.48    358.05 o
  -5  12   8     6701.64     6557.28    338.20 o
  -4  12   8       78.74      -11.86     77.31 o
  -3  12   8     4180.26     4464.65    186.61 o
  -2  12   8    14696.97    14714.76    299.90 o
  -1  12   8    35665.38    35409.55    592.72 o
   0  12   8    29868.20    30321.12    518.33 o
   1  12   8     6395.26     6664.47    182.96 o
   2  12   8     2514.21     2513.12    132.11 o
   3  12   8     1674.25     1756.43    124.75 o
   4  12   8     5972.89     5869.90    238.21 o
   5  12   8     9281.17     9824.28    321.85 o
   6  12   8     7332.51     7282.95    338.85 o
   7  12   8     2449.36     2649.95    523.35 o
   8  12   8       32.99     -199.85    199.85 o
 -13  13   8      396.04      323.52    370.04 o
 -12  13   8       86.24      221.30    172.59 o
 -11  13   8     6488.75     6786.97    344.76 o
 -10  13   8    14273.61    15197.18    598.80 o
  -9  13   8    13411.74    13781.64    472.24 o
  -8  13   8    12534.63    12173.05    477.04 o
  -7  13   8      670.41      604.82    120.10 o
  -6  13   8     6711.28     6929.10    310.39 o
  -5  13   8    15123.22    16052.65    509.39 o
  -4  13   8    22657.05    21777.34    979.91 o
  -3  13   8    22523.84    21086.19    497.52 o
  -2  13   8    13455.00    13305.21    285.70 o
  -1  13   8      306.45      285.26     71.21 o
   0  13   8     5991.68     5998.43    170.76 o
   1  13   8    19257.73    19304.42    368.32 o
   2  13   8    44557.63    45260.14    848.16 o
   3  13   8    23981.47    23274.19    496.35 o
   4  13   8     5929.42     6322.13    272.55 o
   5  13   8      555.96      528.90    184.35 o
   6  13   8     5375.58     6143.97    720.00 o
   7  13   8     6467.64     6433.27    419.09 o
   8  13   8     8851.61     8832.14    504.00 o
 -12  14   8    11726.79    13525.06    512.40 o
 -11  14   8     9317.25    10121.49    430.41 o
 -10  14   8     1176.66     1342.99    198.43 o
  -9  14   8     2363.04     2329.80    214.38 o
  -8  14   8     7894.11     7667.77    446.68 o
  -7  14   8     9173.52     9010.70    308.31 o
  -6  14   8    16722.52    17101.25    669.93 o
  -5  14   8     9329.66     9312.61    299.00 o
  -4  14   8      188.27      103.30    103.47 o
  -3  14   8     2275.91     2265.41    137.49 o
  -2  14   8    12821.09    11947.27    312.46 o
  -1  14   8    24902.03    24648.12    582.58 o
   0  14   8    23979.71    23854.29    435.07 o
   1  14   8     5017.78     5061.22    194.43 o
   2  14   8      559.01      589.51    107.60 o
   3  14   8     3841.42     3586.80    176.24 o
   4  14   8     9766.59    10237.75    391.84 o
   5  14   8    11153.28    11269.86    519.60 o
   6  14   8     9030.42     8957.85    480.64 o
   7  14   8     5019.39     5546.53    991.72 o
 -11  15   8     1520.71     1763.02    227.99 o
 -10  15   8    10494.19    11641.50    458.63 o
  -9  15   8    11251.77    10784.36    421.95 o
  -8  15   8     2177.70     1959.44    247.03 o
  -7  15   8     2029.61     2162.82    224.20 o
  -6  15   8     3265.47     3579.62    199.91 o
  -5  15   8     3228.29     3297.31    182.11 o
  -4  15   8     1583.00     1553.18    146.95 o
  -3  15   8    12527.44    12747.29    472.33 o
  -2  15   8     5163.35     4764.34    194.81 o
  -1  15   8     4950.91     4795.48    214.65 o
   0  15   8      783.03      876.90     95.26 o
   1  15   8    10412.02    10678.97    334.21 o
   2  15   8     4245.77     4040.98    185.74 o
   3  15   8     5942.67     5592.18    377.61 o
   4  15   8      515.36      662.42    215.68 o
   5  15   8     4720.06     5252.67    493.74 o
   6  15   8     1243.75     1108.76    240.69 o
 -10  16   8      163.24      425.02    344.67 o
  -9  16   8       18.81     -157.74    157.74 o
  -8  16   8     3370.24     3569.39    244.80 o
  -7  16   8      288.87       -1.16    148.25 o
  -6  16   8       44.45       46.60    115.03 o
  -5  16   8     2067.80     2250.34    244.60 o
  -4  16   8      109.40       33.25    110.29 o
  -3  16   8     1026.35      855.32    131.38 o
  -2  16   8      308.71      366.45    104.12 o
  -1  16   8     5080.89     5298.83    234.28 o
   0  16   8     1549.12     1652.74    147.09 o
   1  16   8      364.37      415.24    141.46 o
   2  16   8       87.73      242.55    195.73 o
   3  16   8     2264.33     2490.87    253.74 o
   4  16   8      637.25      770.70    203.72 o
   5  16   8     1112.70      760.51    219.63 o
  -8  17   8     1385.22     1234.39    191.58 o
  -7  17   8     2720.66     2455.30    506.43 o
  -6  17   8     1770.02     1748.40    218.87 o
  -5  17   8      294.20      116.34    127.43 o
  -4  17   8      159.96       46.17    120.49 o
  -3  17   8      130.07      133.11    117.25 o
  -2  17   8      454.66      808.95    129.81 o
  -1  17   8      252.66      152.57    113.82 o
   0  17   8     1463.23     1202.06    166.68 o
   1  17   8       36.74      354.67    146.84 o
   2  17   8      120.30      335.61    171.59 o
   3  17   8     1126.79      957.49    208.06 o
  -6  18   8     3211.45     3194.28    208.93 o
  -5  18   8     1019.55      738.52    242.33 o
  -4  18   8      415.31      335.30    133.59 o
  -3  18   8      279.76      252.90    138.87 o
  -2  18   8     2957.10     2743.18    186.47 o
  -1  18   8     2217.30     2320.53    202.93 o
   0  18   8     3664.85     3974.96    252.62 o
   1  18   8     4402.42     4544.54    324.86 o
 -17   1   9     2808.03     2871.33    190.51 o
 -16   1   9      357.40      339.47    109.53 o
 -15   1   9      783.15      487.87    126.17 o
 -14   1   9      806.19      588.58    108.25 o
 -13   1   9      817.59      469.61     99.11 o
 -12   1   9     1026.71      718.10    115.87 o
 -11   1   9     1495.34     1443.45    101.64 o
 -10   1   9    28975.50    29774.98    532.17 o
  -9   1   9       28.05      -52.79     52.79 o
  -8   1   9    15715.52    14768.98    282.17 o
  -7   1   9     4903.23     5231.49    123.05 o
  -6   1   9    16333.18    15724.26    262.87 o
  -5   1   9     3219.18     2799.43     70.87 o
  -4   1   9     3879.87     4181.95     87.73 o
  -3   1   9     4698.92     5272.00     81.48 o
  -2   1   9    18211.60    18641.17    229.65 o
  -1   1   9    15685.93    17020.84    223.80 o
   0   1   9    41195.45    42335.06    493.43 o
   1   1   9    28153.46    27448.74    333.04 o
   2   1   9     2397.65     2507.85     68.73 o
   3   1   9     5335.03     5131.28    112.86 o
   4   1   9     2276.89     2346.61     83.25 o
   5   1   9     6797.05     6596.38    150.93 o
   6   1   9      614.80      739.44     71.14 o
   7   1   9     5591.52     5389.97    154.84 o
   8   1   9     7559.64     7625.76    211.91 o
   9   1   9     1266.86     1179.06    133.34 o
  10   1   9       15.20      201.40    155.40 o
  11   1   9     1174.88      896.38    310.96 o
 -17   2   9      232.26      202.38    132.51 o
 -16   2   9     1288.21     1144.89    144.57 o
 -15   2   9     4104.96     3761.70    172.82 o
 -14   2   9    11977.45    12303.42    578.94 o
 -13   2   9    10761.33    10045.18    251.32 o
 -12   2   9     1118.57      777.66     99.30 o
 -11   2   9      120.81        8.86     69.20 o
 -10   2   9    65221.11    66920.82   1029.33 o
  -9   2   9    17845.76    18087.16    320.05 o
  -8   2   9    10241.25    10552.04    205.00 o
  -7   2   9    39346.23    38970.27    601.82 o
  -6   2   9     8533.72     8775.48    152.80 o
  -5   2   9     1522.16     1459.63     53.39 o
  -4   2   9     2190.93     1966.84     52.89 o
  -3   2   9    99918.52   100787.57   1093.11 o
  -2   2   9    41129.23    41960.53    485.16 o
  -1   2   9    30101.16    29563.19    349.52 o
   0   2   9       33.86       72.29     25.31 o
   1   2   9    12291.46    12559.95    179.80 o
   2   2   9     2715.96     2769.64     76.87 o
   3   2   9    32060.96    31424.72    459.90 o
   4   2   9      824.34      917.43     57.95 o
   5   2   9     3142.30     3163.06    104.22 o
   6   2   9     1652.04     1538.03     84.14 o
   7   2   9    16852.74    16969.12    322.48 o
   8   2   9     4268.99     4003.79    158.09 o
   9   2   9    11209.68    10921.95    363.36 o
  10   2   9    18877.34    19253.10    615.09 o
  11   2   9     1072.59     1132.23    191.37 o
 -17   3   9    11293.99    12319.89    383.21 o
 -16   3   9     4780.57     4800.16    286.40 o
 -15   3   9      154.67      116.78    114.93 o
 -14   3   9      186.96       55.02     91.71 o
 -13   3   9    11499.05    10473.71    255.63 o
 -12   3   9    52979.52    51882.85    955.95 o
 -11   3   9    45119.82    44028.01    709.15 o
 -10   3   9    36643.16    37359.90    603.87 o
  -9   3   9     6205.14     6242.88    154.86 o
  -8   3   9     3043.79     3020.53     98.09 o
  -7   3   9    19320.03    19399.58    296.92 o
  -6   3   9    17023.34    16608.14    303.40 o
  -5   3   9    26773.20    25582.68    344.40 o
  -4   3   9     6632.52     6814.27    166.11 o
  -3   3   9     1694.76     1792.08     53.46 o
  -2   3   9      110.82      122.87     24.55 o
  -1   3   9    46316.18    49097.13    573.53 o
   0   3   9    66391.65    66412.46    731.36 o
   1   3   9    44916.39    45706.12    568.67 o
   2   3   9    22734.46    22512.00    313.18 o
   3   3   9     1697.45     1722.57     71.99 o
   4   3   9    11469.44    11806.60    197.42 o
   5   3   9     9132.53     9048.35    180.44 o
   6   3   9    16018.02    15990.69    314.14 o
   7   3   9     2733.36     2642.13    123.18 o
   8   3   9     4510.03     4374.12    186.01 o
   9   3   9      251.49      178.69    117.02 o
  10   3   9     4121.49     4039.15    275.56 o
  11   3   9     4389.31     4703.23    400.10 o
 -16   4   9      190.27      126.50    126.73 o
 -15   4   9    18100.75    18200.26    835.09 o
 -14   4   9    25697.22    25637.64   1038.34 o
 -13   4   9    12705.95    11698.18    294.47 o
 -12   4   9     3805.60     3473.06    141.92 o
 -11   4   9    13447.52    12822.88    305.28 o
 -10   4   9    32981.21    32420.03    532.85 o
  -9   4   9    12872.37    12873.31    300.54 o
  -8   4   9    27105.16    27164.82    438.69 o
  -7   4   9     2894.61     2506.58     84.52 o
  -6   4   9     4346.87     4301.63     90.80 o
  -5   4   9      146.05      144.09     28.99 o
  -4   4   9    16283.10    15886.97    210.79 o
  -3   4   9    40488.64    40490.96    435.68 o
  -2   4   9    74861.99    73426.72    773.55 o
  -1   4   9    34293.27    33985.73    384.00 o
   0   4   9     4125.03     4519.69     79.68 o
   1   4   9    18221.34    19147.27    243.43 o
   2   4   9    39636.44    41048.06    512.18 o
   3   4   9    21254.86    21335.40    307.76 o
   4   4   9     5294.20     5463.08    117.58 o
   5   4   9     1303.45     1205.21     68.35 o
   6   4   9      154.04       68.23     75.03 o
   7   4   9     2760.94     2650.76    138.99 o
   8   4   9    20787.15    20235.44    462.98 o
   9   4   9    17208.25    17612.43    429.17 o
  10   4   9    11751.62    11812.43    543.57 o
  11   4   9     3065.43     3069.69    228.25 o
 -16   5   9      774.80      785.53    138.01 o
 -15   5   9       61.89     -106.93    106.93 o
 -14   5   9       59.82      -53.44    103.16 o
 -13   5   9     5488.79     5415.95    200.56 o
 -12   5   9    12869.79    12562.32    298.76 o
 -11   5   9     7194.34     7021.45    282.83 o
 -10   5   9    12749.77    12753.25    253.51 o
  -9   5   9       49.53      -53.23     53.23 o
  -8   5   9     5335.19     4856.70    115.67 o
  -7   5   9    16320.22    16433.38    267.24 o
  -6   5   9    34768.17    35676.26    504.85 o
  -5   5   9     9595.78     9743.43    154.29 o
  -4   5   9      217.12      229.28     28.71 o
  -3   5   9     1562.09     1617.80     62.59 o
  -2   5   9     8626.51     8752.50    131.95 o
  -1   5   9    21032.93    20086.29    249.21 o
   0   5   9    19557.99    18997.43    318.84 o
   1   5   9    73639.27    73239.63    811.01 o
   2   5   9    19212.87    18873.96    255.69 o
   3   5   9     1924.40     2063.36     81.75 o
   4   5   9     1359.93     1550.60     64.26 o
   5   5   9     8216.83     8111.19    177.69 o
   6   5   9    15488.44    15428.18    296.77 o
   7   5   9     2922.48     2585.04    126.28 o
   8   5   9     4805.73     4260.80    180.19 o
   9   5   9     3142.63     2867.86    180.28 o
  10   5   9     1383.37     1392.16    155.52 o
  11   5   9     2199.92     2058.60    229.51 o
 -16   6   9       18.32     -130.40    176.68 o
 -15   6   9      104.53       23.40    171.77 o
 -14   6   9      514.71      359.04    146.10 o
 -13   6   9     1116.63     1210.04    142.71 o
 -12   6   9      354.78      332.43     95.37 o
 -11   6   9      952.40      853.67     94.02 o
 -10   6   9     1396.67     1235.45     95.41 o
  -9   6   9     1007.99     1078.75     66.21 o
  -8   6   9     1193.80     1095.15     61.61 o
  -7   6   9      107.10       64.23     36.41 o
  -6   6   9      913.06     1022.95     46.31 o
  -5   6   9      369.80      358.10     39.57 o
  -4   6   9    10209.83    10522.26    162.04 o
  -3   6   9    10825.59    10996.09    149.67 o
  -2   6   9     7878.43     8083.71    136.54 o
  -1   6   9      725.67      636.94     34.29 o
   0   6   9      702.54      746.86     39.91 o
   1   6   9     7599.33     7243.99    116.03 o
   2   6   9     1583.46     1617.88     55.53 o
   3   6   9      836.88      934.39     61.01 o
   4   6   9     7407.03     7357.40    172.22 o
   5   6   9     1175.49     1186.69     79.39 o
   6   6   9      540.29      424.50     90.24 o
   7   6   9      275.42      245.76     89.50 o
   8   6   9     3718.93     3726.94    183.31 o
   9   6   9      234.26      -10.59    147.81 o
  10   6   9     1083.91     1058.99    139.00 o
  11   6   9      417.90      483.38    157.97 o
 -16   7   9      246.11      -18.93    133.65 o
 -15   7   9        2.15     -109.28    109.28 o
 -14   7   9      642.03      616.61    136.14 o
 -13   7   9     2874.16     2799.81    225.04 o
 -12   7   9      888.68      823.52    102.52 o
 -11   7   9       88.57       35.62     82.85 o
 -10   7   9      389.75      331.30     71.37 o
  -9   7   9       78.14       35.74     69.98 o
  -8   7   9        0.80      -33.00     33.00 o
  -7   7   9      461.99      469.62     48.74 o
  -6   7   9       31.30      -36.07     36.07 o
  -5   7   9       22.55      101.66     32.57 o
  -4   7   9     2294.44     2448.97     63.37 o
  -3   7   9    10117.20    10232.77    135.81 o
  -2   7   9     2266.64     2449.39     59.75 o
  -1   7   9      982.73     1106.89     39.17 o
   0   7   9    14459.07    14595.19    195.28 o
   1   7   9      356.96      454.51     41.97 o
   2   7   9     3714.34     3804.10     90.11 o
   3   7   9     3659.76     3477.89     94.24 o
   4   7   9     5486.46     5504.27    139.12 o
   5   7   9      397.27      393.49     67.90 o
   6   7   9       33.07        3.96     73.87 o
   7   7   9     1280.54     1199.20    103.15 o
   8   7   9      561.11      646.83    102.75 o
   9   7   9       19.99      125.62    106.93 o
  10   7   9       36.15      138.45    129.03 o
 -15   8   9     6150.15     5800.30    350.81 o
 -14   8   9     3723.23     3279.35    181.80 o
 -13   8   9     3031.75     2826.54    162.93 o
 -12   8   9       30.75      -86.74    121.59 o
 -11   8   9     2855.69     2627.81    311.63 o
 -10   8   9     9124.91     9075.69    217.03 o
  -9   8   9    17350.20    17180.89    311.39 o
  -8   8   9     5255.95     5478.46    147.64 o
  -7   8   9     2758.72     2842.64     98.33 o
  -6   8   9      778.98      812.80     52.32 o
  -5   8   9    19284.48    19313.74    295.82 o
  -4   8   9     5659.22     5738.74    106.91 o
  -3   8   9    11862.81    12004.46    170.51 o
  -2   8   9    37322.48    37270.47    437.73 o
  -1   8   9     2139.99     2237.78     58.04 o
   0   8   9     5163.28     5429.12     92.65 o
   1   8   9      114.53      141.06     35.38 o
   2   8   9    10300.68    10506.30    169.25 o
   3   8   9     4855.43     5322.52    130.17 o
   4   8   9     7722.53     7983.64    156.02 o
   5   8   9     1051.95      953.63     76.37 o
   6   8   9        4.49       -1.79     72.62 o
   7   8   9      106.84      226.79     89.68 o
   8   8   9     5478.41     5641.17    211.98 o
   9   8   9     2830.86     3004.95    194.96 o
  10   8   9     5204.40     5692.82    325.96 o
 -15   9   9      737.05      572.03    130.16 o
 -14   9   9      543.99      646.19    121.38 o
 -13   9   9     6192.51     6043.02    217.52 o
 -12   9   9    20737.62    21687.37    647.61 o
 -11   9   9    33371.11    34467.14    767.45 o
 -10   9   9    22836.50    22781.04    464.91 o
  -9   9   9     5047.17     5045.67    148.73 o
  -8   9   9     1867.27     1761.59     86.29 o
  -7   9   9     8434.87     8518.78    181.03 o
  -6   9   9    17638.41    17827.52    282.65 o
  -5   9   9    11071.31    11164.63    212.86 o
  -4   9   9     6167.19     6119.10    174.31 o
  -3   9   9     3470.41     3452.92     89.26 o
  -2   9   9     5560.14     5477.07    106.84 o
  -1   9   9    21720.45    21542.56    297.24 o
   0   9   9    21385.54    21479.60    283.41 o
   1   9   9    29241.46    29272.15    378.95 o
   2   9   9      477.32      537.11     50.21 o
   3   9   9      422.98      474.85     70.34 o
   4   9   9     3140.31     3279.86    165.52 o
   5   9   9     8803.32     9316.65    236.62 o
   6   9   9     2158.58     2191.45    116.37 o
   7   9   9     3351.07     3314.84    186.43 o
   8   9   9     1946.31     1786.13    137.72 o
   9   9   9      161.73      219.40    121.96 o
  10   9   9      111.78       54.13    195.27 o
 -15  10   9    13435.97    13740.22    995.94 o
 -14  10   9    21802.96    23711.78    687.38 o
 -13  10   9    15084.73    16516.12    536.66 o
 -12  10   9     3632.13     3293.85    212.54 o
 -11  10   9     3902.88     3688.82    234.09 o
 -10  10   9    20760.86    20804.99    434.75 o
  -9  10   9    27837.70    28259.86    502.97 o
  -8  10   9    31419.90    31953.77    552.65 o
  -7  10   9      430.63      334.82     91.91 o
  -6  10   9     2361.33     2370.71    102.21 o
  -5  10   9     3266.61     3454.65    120.79 o
  -4  10   9    23156.64    22886.02    411.13 o
  -3  10   9    30692.89    30933.57    435.25 o
  -2  10   9    30602.77    31176.79    415.21 o
  -1  10   9    21033.51    20600.72    288.38 o
   0  10   9      446.88      377.89     55.63 o
   1  10   9     8480.51     8413.32    228.69 o
   2  10   9     5704.09     5788.18    186.92 o
   3  10   9    16090.27    15891.85    340.14 o
   4  10   9     7857.22     7539.03    249.02 o
   5  10   9      772.90      968.57    100.73 o
   6  10   9       87.36       64.26    117.20 o
   7  10   9      584.14      717.07    134.71 o
   8  10   9     9531.47    10145.06    434.71 o
   9  10   9    14509.53    15522.03    521.18 o
 -14  11   9      608.78      911.41    293.05 o
 -13  11   9     1703.74     1332.71    166.30 o
 -12  11   9    13487.55    14741.22    456.93 o
 -11  11   9    18308.50    19259.82    486.63 o
 -10  11   9    10211.31     9676.57    481.84 o
  -9  11   9     4387.78     4148.76    238.37 o
  -8  11   9    14591.18    14812.94    399.46 o
  -7  11   9    12870.52    12800.06    299.15 o
  -6  11   9    12998.47    13140.44    349.40 o
  -5  11   9    21446.65    20709.53    447.88 o
  -4  11   9      500.20      587.95     66.35 o
  -3  11   9     1537.42     1648.82     95.60 o
  -2  11   9      293.10      493.16     61.77 o
  -1  11   9    27200.82    27077.67    466.31 o
   0  11   9    11186.20    11417.54    239.66 o
   1  11   9    42916.45    42489.60    704.16 o
   2  11   9     5542.50     5700.10    191.74 o
   3  11   9     1322.11     1356.76    121.91 o
   4  11   9     1076.58     1065.01    123.36 o
   5  11   9    12082.83    11831.12    410.79 o
   6  11   9     8153.56     7466.82    298.19 o
   7  11   9      994.98      744.79    126.19 o
   8  11   9     7856.92     7940.82    449.73 o
   9  11   9      792.73      893.86    167.74 o
 -13  12   9     4423.50     5201.88    373.75 o
 -12  12   9      145.35      164.57    166.91 o
 -11  12   9     2153.16     2118.73    214.04 o
 -10  12   9     7439.96     7162.30    338.42 o
  -9  12   9     6318.98     6114.81    297.85 o
  -8  12   9     7174.13     7376.67    273.80 o
  -7  12   9     2887.03     2858.77    167.74 o
  -6  12   9      963.82     1007.99    114.45 o
  -5  12   9     1075.49     1023.02     88.56 o
  -4  12   9     2803.10     2970.82    127.98 o
  -3  12   9    19214.69    19901.17    391.62 o
  -2  12   9     7557.79     7821.00    187.45 o
  -1  12   9     7863.77     7716.62    189.16 o
   0  12   9     1190.75     1124.45     83.44 o
   1  12   9     7457.52     7556.18    198.20 o
   2  12   9     2441.90     2443.52    134.57 o
   3  12   9     6992.16     7060.07    335.19 o
   4  12   9     4267.07     4591.48    255.02 o
   5  12   9     1148.44     1117.74    171.18 o
   6  12   9     5887.36     6034.26    339.27 o
   7  12   9      205.51       76.69    191.71 o
   8  12   9     3122.77     3940.94    473.65 o
 -13  13   9      446.08      641.15    221.78 o
 -12  13   9       19.06      156.81    173.16 o
 -11  13   9      357.87      528.89    172.38 o
 -10  13   9     2248.14     2095.00    209.37 o
  -9  13   9      816.58      642.30    183.79 o
  -8  13   9      479.32      531.31    183.43 o
  -7  13   9       18.26      -63.00    123.30 o
  -6  13   9     5282.61     5333.44    223.07 o
  -5  13   9      766.48      741.87    102.32 o
  -4  13   9     1391.94     1358.60     96.31 o
  -3  13   9     1239.69     1389.29    153.52 o
  -2  13   9       45.89      101.55     61.71 o
  -1  13   9      442.51      615.72     74.24 o
   0  13   9       76.66      260.83     81.06 o
   1  13   9     1059.29     1164.56     96.21 o
   2  13   9      283.67      313.67     95.99 o
   3  13   9      337.48      403.97    120.02 o
   4  13   9     2263.95     2206.23    201.34 o
   5  13   9       39.27      325.30    156.22 o
   6  13   9      467.80      455.02    201.98 o
   7  13   9       58.70      164.98    208.89 o
 -12  14   9       20.75        4.30    176.32 o
 -11  14   9       24.71      160.65    171.06 o
 -10  14   9      822.49      843.55    181.30 o
  -9  14   9     2292.64     2245.31    234.67 o
  -8  14   9     2681.56     2434.08    203.25 o
  -7  14   9      319.14      267.50    119.34 o
  -6  14   9     2266.79     2535.55    160.60 o
  -5  14   9     5814.79     5679.61    301.54 o
  -4  14   9     2225.01     2046.68    186.23 o
  -3  14   9      622.88      843.74    135.02 o
  -2  14   9     4248.03     4172.99    195.14 o
  -1  14   9     1489.17     1495.37    118.89 o
   0  14   9      830.04      847.77     87.06 o
   1  14   9      317.40      315.62     97.56 o
   2  14   9     4030.55     3955.40    203.83 o
   3  14   9     4577.97     4075.53    242.27 o
   4  14   9      232.21      374.75    153.53 o
   5  14   9      541.35      385.30    192.86 o
   6  14   9       16.46      -15.19    188.91 o
 -11  15   9    10648.97    11190.04    459.33 o
 -10  15   9     3841.01     3577.58    269.15 o
  -9  15   9       31.77     -148.02    148.02 o
  -8  15   9       25.12      -62.53    139.09 o
  -7  15   9     4826.71     4699.72    406.18 o
  -6  15   9     5124.04     5092.56    227.23 o
  -5  15   9     2990.14     2645.85    134.07 o
  -4  15   9     2048.90     1711.93    169.69 o
  -3  15   9       45.32     -111.24    111.24 o
  -2  15   9     4670.05     4417.17    208.48 o
  -1  15   9     4803.56     4822.31    225.50 o
   0  15   9    15492.00    15220.22    353.47 o
   1  15   9    11222.17    11109.51    343.62 o
   2  15   9     1771.49     2032.11    169.12 o
   3  15   9      133.46      218.04    143.91 o
   4  15   9      713.77      611.09    198.54 o
   5  15   9     1796.97     1673.19    530.75 o
 -10  16   9     6591.90     6886.07    501.73 o
  -9  16   9    12455.13    12791.64    542.24 o
  -8  16   9     8275.38     8258.68    609.20 o
  -7  16   9     2827.46     3074.35    597.04 o
  -6  16   9     2004.53     1980.74    156.53 o
  -5  16   9      130.56      115.10     92.92 o
  -4  16   9     4949.28     4336.96    289.95 o
  -3  16   9     8737.00     8627.21    543.74 o
  -2  16   9    11366.27    11201.71    348.97 o
  -1  16   9     7527.61     6942.35    268.19 o
   0  16   9      897.29     1020.93    191.29 o
   1  16   9     4979.20     5187.87    367.04 o
   2  16   9     6894.17     6474.59    318.80 o
   3  16   9     6068.58     5558.66    857.44 o
   4  16   9     3491.12     3512.91    400.70 o
  -8  17   9      372.47       -7.41    182.16 o
  -7  17   9    10072.66    10491.48    744.31 o
  -6  17   9     9005.22     8777.77    471.51 o
  -5  17   9     5625.79     5025.67    248.47 o
  -4  17   9     8029.59     8023.76    340.95 o
  -3  17   9      272.87      351.55    174.07 o
  -2  17   9      707.74      659.83    148.85 o
  -1  17   9     7003.93     6569.45    313.46 o
   0  17   9    21090.93    20818.58    629.84 o
   1  17   9     7687.43     7464.50    345.65 o
   2  17   9     3758.77     3252.11    247.16 o
   3  17   9       96.73     -168.03    174.08 o
  -6  18   9       57.49     -173.82    231.55 o
  -5  18   9      763.11      472.53    154.79 o
  -4  18   9     7856.02     7583.97    340.98 o
  -3  18   9     9187.42     8185.87    518.46 o
  -2  18   9     8930.57     8496.97    420.96 o
  -1  18   9     5942.71     6492.41    357.04 o
   0  18   9      731.39      720.37    166.65 o
 -17   0  10      480.63      611.38    209.26 o
 -16   0  10     2457.25     2382.93    229.26 o
 -15   0  10    17746.59    17734.17    676.61 o
 -14   0  10     9199.01     8065.70    558.91 o
 -13   0  10     1528.05     1108.80    160.04 o
 -12   0  10     3169.69     2684.36    187.46 o
 -11   0  10    36743.74    36164.50    899.18 o
 -10   0  10    16245.48    16849.92    518.65 o
  -9   0  10     1528.35     1860.91    127.46 o
  -8   0  10    16312.69    16614.33    518.44 o
  -7   0  10      495.50      413.45    107.42 o
  -6   0  10      291.18      250.56     46.05 o
  -5   0  10    15628.94    14215.53    252.30 o
  -4   0  10   161013.14   170820.25   2605.78 o
  -3   0  10   125913.26   130808.70   2002.00 o
  -2   0  10    33021.85    32194.60    516.81 o
  -1   0  10    42054.35    44179.45    699.33 o
   0   0  10    23905.58    24033.59    436.40 o
   1   0  10    28514.34    28859.85    479.09 o
   2   0  10    76714.73    77169.46   1535.51 o
   3   0  10    12953.47    13539.04    289.60 o
   4   0  10     8970.33     9382.04    254.72 o
   5   0  10      571.87      649.11     91.73 o
   6   0  10    17981.78    17719.30    429.18 o
   7   0  10    18096.97    17613.09    440.50 o
   8   0  10    44877.83    44405.68   1085.39 o
   9   0  10    17201.16    17318.67    546.75 o
  10   0  10     5726.07     5277.87    570.92 o
  11   0  10       83.55      -84.58    312.95 o
 -17   1  10     3527.14     3580.79    203.23 o
 -16   1  10        6.51       99.37    104.70 o
 -15   1  10     1842.79     1814.04    141.84 o
 -14   1  10     4829.47     4226.98    183.36 o
 -13   1  10    19868.63    18377.95    422.16 o
 -12   1  10    36902.20    36677.53    792.63 o
 -11   1  10     2351.14     2128.51    114.99 o
 -10   1  10     4749.02     4657.21    149.45 o
  -9   1  10      270.60      369.55     57.70 o
  -8   1  10    34441.13    34191.13    540.40 o
  -7   1  10    11462.95    11933.53    216.31 o
  -6   1  10     4844.11     4392.50     99.99 o
  -5   1  10    35849.17    36997.28    490.12 o
  -4   1  10     5808.33     5992.45     91.78 o
  -3   1  10    13779.58    14602.91    179.86 o
  -2   1  10    26883.06    27727.43    331.65 o
  -1   1  10    98146.09    99437.03   1126.55 o
   0   1  10    40238.59    39514.59    517.28 o
   1   1  10    30273.54    30634.02    370.61 o
   2   1  10      247.58      275.20     39.48 o
   3   1  10    14729.80    14647.74    228.27 o
   4   1  10    26564.23    27429.59    409.93 o
   5   1  10    22248.25    22364.35    352.40 o
   6   1  10    13834.12    13408.51    248.11 o
   7   1  10     3151.02     3085.90    136.33 o
   8   1  10       72.35      217.60    100.30 o
   9   1  10     7472.14     7049.09    300.79 o
  10   1  10    15063.13    15020.30    534.97 o
  11   1  10    15112.30    13763.23    774.98 o
 -17   2  10     1409.02     1702.31    164.92 o
 -16   2  10     3399.15     3693.20    197.83 o
 -15   2  10     8519.80     7851.77    302.79 o
 -14   2  10     8166.30     7144.13    220.78 o
 -13   2  10      207.69       42.99     86.03 o
 -12   2  10      999.77      911.80     94.86 o
 -11   2  10     8410.88     8375.05    204.54 o
 -10   2  10    19116.59    18906.78    424.34 o
  -9   2  10    10287.99    10653.50    221.58 o
  -8   2  10    17297.79    17864.74    306.60 o
  -7   2  10    15014.24    14677.66    235.62 o
  -6   2  10       81.97       67.96     34.07 o
  -5   2  10      777.86      899.66     40.51 o
  -4   2  10    15567.57    15446.24    197.49 o
  -3   2  10    22504.71    21774.40    254.25 o
  -2   2  10     5175.63     4896.58     84.90 o
  -1   2  10      668.18      915.01     38.51 o
   0   2  10     8918.48     9309.13    129.96 o
   1   2  10    11089.16    11213.63    167.67 o
   2   2  10      303.05      287.75     42.25 o
   3   2  10      394.70      323.70     45.92 o
   4   2  10      193.38       99.93     46.66 o
   5   2  10      344.44      282.44     57.66 o
   6   2  10     2555.82     2805.61    108.85 o
   7   2  10    11094.88    11265.98    252.25 o
   8   2  10    17005.93    17026.79    412.56 o
   9   2  10     4623.90     4570.37    251.80 o
  10   2  10      190.18      222.19    164.50 o
  11   2  10     1107.69      945.04    203.61 o
 -17   3  10        9.24      -20.63    132.03 o
 -16   3  10      184.95      126.61    125.44 o
 -15   3  10       21.19     -108.25    108.25 o
 -14   3  10     1216.09      978.56    112.15 o
 -13   3  10      534.54      258.71     90.54 o
 -12   3  10      258.44      204.37     81.19 o
 -11   3  10     4333.90     4372.29    147.48 o
 -10   3  10       10.26      -58.02     58.02 o
  -9   3  10      334.86      308.63     56.65 o
  -8   3  10     2468.33     2421.49    100.61 o
  -7   3  10     7199.85     7662.64    144.46 o
  -6   3  10      953.66     1116.48     75.17 o
  -5   3  10        8.51       20.73     27.50 o
  -4   3  10       16.45       34.34     25.37 o
  -3   3  10      252.15      367.23     29.71 o
  -2   3  10       13.35       15.73     25.03 o
  -1   3  10    22092.51    23499.53    276.66 o
   0   3  10      170.36      202.84     29.94 o
   1   3  10     1113.37     1357.80     50.01 o
   2   3  10     2649.59     2575.43     77.29 o
   3   3  10     3744.90     3461.60     95.20 o
   4   3  10       14.20      -43.97     43.97 o
   5   3  10       37.30       26.80     54.06 o
   6   3  10     3684.21     3617.39    134.99 o
   7   3  10        3.67       10.93     86.51 o
   8   3  10      196.88      249.37    106.71 o
   9   3  10      130.46       55.50    132.49 o
  10   3  10     2189.73     1841.74    276.18 o
  11   3  10       22.77        6.12    168.84 o
 -17   4  10     3560.01     4080.64    216.72 o
 -16   4  10       55.16      -81.59    118.24 o
 -15   4  10     5603.64     5228.69    342.64 o
 -14   4  10      404.21      189.23    110.88 o
 -13   4  10     2567.01     2403.30    132.63 o
 -12   4  10      391.71      200.56     80.42 o
 -11   4  10     5684.72     5678.15    183.59 o
 -10   4  10     6500.62     6446.01    168.15 o
  -9   4  10      216.99      199.30     65.95 o
  -8   4  10     9518.41     9012.75    167.65 o
  -7   4  10      453.45      578.71     61.87 o
  -6   4  10       22.38       42.80     41.01 o
  -5   4  10     4938.93     5479.22    102.38 o
  -4   4  10     8156.96     8799.93    127.10 o
  -3   4  10     4753.86     4686.57     76.27 o
  -2   4  10    16853.09    16591.45    194.35 o
  -1   4  10      524.51      716.12     33.53 o
   0   4  10       31.44       22.04     28.84 o
   1   4  10      482.74      490.88     41.20 o
   2   4  10     9114.21     8871.48    157.25 o
   3   4  10     1247.52     1344.22     63.87 o
   4   4  10      371.11      460.16     50.71 o
   5   4  10      977.62     1030.43     65.32 o
   6   4  10     5254.66     4996.99    173.00 o
   7   4  10     1076.79     1009.13    110.88 o
   8   4  10     2381.29     2402.25    165.19 o
   9   4  10     4026.48     4070.64    292.36 o
  10   4  10      106.46       58.09    144.05 o
  11   4  10       49.14        1.47    169.37 o
 -16   5  10      149.66       10.84    122.31 o
 -15   5  10       68.75      139.87    113.29 o
 -14   5  10     8038.17     7332.04    240.27 o
 -13   5  10    10893.45    10359.02    277.97 o
 -12   5  10    17844.09    17035.87    360.10 o
 -11   5  10    13434.70    13398.02    345.32 o
 -10   5  10      955.68      905.48     78.19 o
  -9   5  10       73.31      111.38     46.41 o
  -8   5  10    15781.65    15687.91    253.42 o
  -7   5  10    16792.59    16541.49    259.82 o
  -6   5  10     1346.05     1412.77     57.40 o
  -5   5  10    18608.24    17937.59    257.61 o
  -4   5  10     1543.05     1564.20     50.60 o
  -3   5  10     8010.47     7896.81    118.86 o
  -2   5  10     3365.10     3672.58     81.43 o
  -1   5  10    69414.66    68845.30    794.42 o
   0   5  10    21425.27    20397.49    258.12 o
   1   5  10     1844.23     1599.73     54.22 o
   2   5  10      143.34      224.09     39.60 o
   3   5  10     1018.35     1146.97     61.21 o
   4   5  10     4367.16     4202.90    113.13 o
   5   5  10     8845.80     9177.58    194.81 o
   6   5  10     8622.22     8220.95    223.64 o
   7   5  10     1781.54     1633.99    114.05 o
   8   5  10       15.54      -33.17    152.56 o
   9   5  10    10976.57    11222.28    414.51 o
  10   5  10     9157.56     9439.06    470.54 o
  11   5  10     5839.31     5436.46    532.86 o
 -16   6  10     6547.90     6419.65    468.87 o
 -15   6  10     8567.68     8348.03    510.02 o
 -14   6  10     4195.37     3931.48    222.24 o
 -13   6  10      283.86      311.25    100.92 o
 -12   6  10    13117.17    13756.37    325.78 o
 -11   6  10     8194.14     8364.94    253.80 o
 -10   6  10    19868.06    20237.65    357.32 o
  -9   6  10     9398.01     9328.65    183.20 o
  -8   6  10     1318.23     1272.97     60.47 o
  -7   6  10     2587.81     2431.28     73.41 o
  -6   6  10    12042.81    12142.42    187.97 o
  -5   6  10    33283.64    33607.60    480.79 o
  -4   6  10    51982.79    54571.25    709.57 o
  -3   6  10   120573.20   122775.23   1456.88 o
  -2   6  10     8097.81     7836.44    151.19 o
  -1   6  10      178.28       87.62     34.80 o
   0   6  10    14718.79    15058.62    211.61 o
   1   6  10    53840.84    52883.51    626.33 o
   2   6  10    11985.87    11839.70    243.81 o
   3   6  10    17658.55    17706.46    286.28 o
   4   6  10    12284.83    12275.91    239.57 o
   5   6  10       64.53       -4.84     61.82 o
   6   6  10      782.66      810.76    101.92 o
   7   6  10    34455.21    33177.98    609.94 o
   8   6  10    30000.58    28782.77    691.34 o
   9   6  10    18529.57    18810.57    467.18 o
  10   6  10     7966.09     8370.96    445.48 o
 -16   7  10     1104.03      941.13    242.13 o
 -15   7  10     2314.40     2197.50    160.44 o
 -14   7  10     2300.23     2605.54    153.91 o
 -13   7  10    15854.70    15838.41    356.44 o
 -12   7  10    22913.00    23178.48    458.82 o
 -11   7  10     4263.61     3983.73    156.67 o
 -10   7  10     3740.89     3713.70    136.48 o
  -9   7  10    10575.66    10356.20    249.33 o
  -8   7  10    13771.14    13696.96    202.74 o
  -7   7  10    14507.01    15012.24    244.63 o
  -6   7  10    30070.62    30667.87    444.99 o
  -5   7  10     3575.31     3611.43     86.36 o
  -4   7  10      606.19      639.41     37.46 o
  -3   7  10     7412.93     7605.45    111.78 o
  -2   7  10    45493.77    45047.69    505.72 o
  -1   7  10    75541.52    74921.39    907.17 o
   0   7  10    51873.03    51023.94    632.36 o
   1   7  10    18166.98    17583.50    245.66 o
   2   7  10      123.06       47.57     38.93 o
   3   7  10     5767.54     5902.48    139.67 o
   4   7  10    24375.68    25038.89    389.57 o
   5   7  10    17964.98    17994.26    319.79 o
   6   7  10    19118.35    19566.81    339.15 o
   7   7  10     4366.63     4617.88    183.52 o
   8   7  10      352.94      326.27    110.12 o
   9   7  10     4153.53     4010.56    208.25 o
  10   7  10    17943.46    18110.37    613.06 o
 -16   8  10     6522.99     4774.61    623.79 o
 -15   8  10     6045.93     5380.03    233.59 o
 -14   8  10     9555.00     9932.46    302.17 o
 -13   8  10      657.21      559.05    114.93 o
 -12   8  10     8843.82     9117.66    262.17 o
 -11   8  10     8679.24     8765.62    243.37 o
 -10   8  10    19102.38    19390.76    338.11 o
  -9   8  10     4964.31     5270.61    175.91 o
  -8   8  10     1575.87     1609.24     80.54 o
  -7   8  10     8921.31     8801.30    181.62 o
  -6   8  10      286.66      267.34     47.95 o
  -5   8  10     8769.59     9046.68    154.14 o
  -4   8  10    35288.05    35483.02    451.07 o
  -3   8  10    53644.98    53968.72    630.73 o
  -2   8  10     6131.34     6064.30    102.22 o
  -1   8  10     2755.51     2900.94     71.37 o
   0   8  10     8833.88     8642.57    140.62 o
   1   8  10    26159.70    25768.51    342.85 o
   2   8  10     2241.82     2316.02     75.32 o
   3   8  10     7121.12     7109.81    155.53 o
   4   8  10     3920.21     3990.68    115.83 o
   5   8  10     1325.38     1165.43     81.16 o
   6   8  10      406.12      183.91     84.84 o
   7   8  10    13615.40    13456.40    443.58 o
   8   8  10    27117.01    27381.00    802.91 o
   9   8  10     4572.86     5025.28    362.89 o
  10   8  10      299.99      338.18    170.92 o
 -15   9  10      471.38      415.66    126.93 o
 -14   9  10     1471.77     1577.13    137.58 o
 -13   9  10     3378.93     3107.11    239.66 o
 -12   9  10     4534.12     4581.26    219.70 o
 -11   9  10      756.31      932.75    107.32 o
 -10   9  10      992.38      955.32     89.68 o
  -9   9  10     2528.39     2498.49    110.67 o
  -8   9  10     5599.51     5572.49    180.46 o
  -7   9  10     3797.84     3842.95    123.94 o
  -6   9  10     6683.35     6962.35    165.00 o
  -5   9  10     3851.78     3975.62    105.56 o
  -4   9  10     2142.08     2142.23     95.77 o
  -3   9  10      144.17      193.36     45.56 o
  -2   9  10     1243.69     1352.20     46.06 o
  -1   9  10     6376.59     6348.02    113.36 o
   0   9  10     4340.35     4244.77     93.88 o
   1   9  10     2639.06     2638.54     79.60 o
   2   9  10      637.36      743.27     56.51 o
   3   9  10     7256.08     7307.30    225.14 o
   4   9  10     8559.37     8889.96    317.11 o
   5   9  10      152.10      195.00     94.31 o
   6   9  10     4563.33     4509.59    162.92 o
   7   9  10       73.25       10.25    136.78 o
   8   9  10      133.83      191.31    106.99 o
   9   9  10       39.83       77.37    122.83 o
 -15  10  10      218.62      160.66    237.25 o
 -14  10  10      912.35     1060.63    232.46 o
 -13  10  10      247.00      164.20    231.43 o
 -12  10  10        5.28       45.74    125.98 o
 -11  10  10        0.97      -92.78     92.78 o
 -10  10  10      270.82       36.67    104.38 o
  -9  10  10     1933.54     1808.96    105.68 o
  -8  10  10      453.61      395.62     70.57 o
  -7  10  10     1801.10     1948.89    118.20 o
  -6  10  10       26.19      -28.36     61.09 o
  -5  10  10      970.18     1100.34    133.08 o
  -4  10  10     2959.04     2998.09     95.43 o
  -3  10  10      570.17      502.73     52.94 o
  -2  10  10       16.72       -8.55     41.60 o
  -1  10  10      147.97      114.60     44.42 o
   0  10  10     4355.54     4532.45    128.86 o
   1  10  10      230.91      228.25     64.52 o
   2  10  10       43.14      137.75     59.67 o
   3  10  10     2651.56     2615.27    122.10 o
   4  10  10     1367.06     1494.51    126.26 o
   5  10  10      109.31      152.87    102.92 o
   6  10  10      282.96      -27.40    109.81 o
   7  10  10      918.03     1282.49    153.51 o
   8  10  10       50.80      157.85    147.82 o
   9  10  10      517.41      855.58    181.73 o
 -14  11  10     2603.50     2390.65    209.18 o
 -13  11  10     8022.20     8274.94    337.32 o
 -12  11  10     3403.34     3610.40    215.99 o
 -11  11  10     2313.06     1990.44    250.35 o
 -10  11  10      873.25      709.62    180.33 o
  -9  11  10      502.73      367.20    154.83 o
  -8  11  10      202.79      241.25     85.90 o
  -7  11  10     3381.12     3420.16    197.16 o
  -6  11  10     2200.58     2215.59    155.53 o
  -5  11  10      163.38       97.58     77.61 o
  -4  11  10     3180.08     2992.46    102.42 o
  -3  11  10     4703.30     4987.20    137.89 o
  -2  11  10    12260.85    12284.08    248.97 o
  -1  11  10     1934.86     1924.12     91.21 o
   0  11  10     9421.28     9683.08    220.01 o
   1  11  10     5148.53     5106.85    201.46 o
   2  11  10      249.59      341.22     84.17 o
   3  11  10       48.72       -4.03    111.02 o
   4  11  10     2742.19     2767.39    206.64 o
   5  11  10     1501.63     1491.46    221.98 o
   6  11  10      920.41      732.44    118.79 o
   7  11  10       55.93      208.76    125.00 o
   8  11  10       37.49      228.87    142.54 o
 -13  12  10        1.29     -184.38    184.38 o
 -12  12  10     3149.35     2971.33    292.13 o
 -11  12  10    13624.53    13577.66    563.71 o
 -10  12  10     8912.04     8497.53    567.75 o
  -9  12  10     4324.50     4129.96    243.03 o
  -8  12  10     6364.87     6262.71    428.81 o
  -7  12  10      790.47      682.98    174.27 o
  -6  12  10      124.43       75.52     79.94 o
  -5  12  10     7144.00     6807.33    215.73 o
  -4  12  10    28627.58    28282.70    529.43 o
  -3  12  10     8980.74     8886.62    222.20 o
  -2  12  10     9854.16     9233.30    210.05 o
  -1  12  10      171.78      236.37     67.02 o
   0  12  10     9891.16     9737.67    226.45 o
   1  12  10     5511.36     5727.13    175.27 o
   2  12  10    16483.54    16736.85    430.48 o
   3  12  10    10871.24    10774.18    375.25 o
   4  12  10      167.96       61.96    131.31 o
   5  12  10       58.11      -27.20    144.23 o
   6  12  10     6287.94     5908.25    320.38 o
   7  12  10    16303.42    17911.26    728.33 o
 -13  13  10     6756.09     7495.03    451.26 o
 -12  13  10    13353.13    13720.47    882.82 o
 -11  13  10     5629.63     4906.94    684.05 o
 -10  13  10        6.00       35.81    147.97 o
  -9  13  10     4529.37     4779.58    270.20 o
  -8  13  10     4009.95     4046.30    206.47 o
  -7  13  10    14567.55    14637.61    404.22 o
  -6  13  10    11648.52    11437.70    373.52 o
  -5  13  10      761.29      721.55     93.60 o
  -4  13  10      214.53       88.18     80.27 o
  -3  13  10     6800.94     6846.20    195.02 o
  -2  13  10    33953.14    33638.35    574.80 o
  -1  13  10    29631.84    30529.09    532.30 o
   0  13  10    25736.95    25925.35    466.61 o
   1  13  10     8545.62     8299.89    279.72 o
   2  13  10      441.85      280.50    142.84 o
   3  13  10     2551.83     2759.76    205.62 o
   4  13  10    11573.05    11548.28    419.84 o
   5  13  10    15400.57    15520.43    570.12 o
   6  13  10    18498.04    19069.01    998.34 o
   7  13  10     2830.30     3329.23    340.85 o
 -12  14  10     3179.35     3107.60    497.97 o
 -11  14  10     6943.00     6799.69    452.51 o
 -10  14  10    11794.07    11779.94    446.39 o
  -9  14  10     6531.75     7074.43    468.81 o
  -8  14  10     4353.06     4109.51    215.76 o
  -7  14  10     2543.11     2460.30    168.67 o
  -6  14  10     2383.29     2582.48    173.24 o
  -5  14  10     8786.19     8541.55    388.86 o
  -4  14  10    13271.77    12625.91    418.74 o
  -3  14  10    31729.58    31714.04    685.17 o
  -2  14  10     5456.66     5255.64    178.53 o
  -1  14  10      180.13      117.16     73.69 o
   0  14  10     5631.40     5548.38    192.39 o
   1  14  10    20863.55    21118.70    516.36 o
   2  14  10     7798.90     7508.24    285.35 o
   3  14  10     6535.21     6293.32    303.42 o
   4  14  10     7976.25     8810.96    376.65 o
   5  14  10       53.50       40.33    167.02 o
   6  14  10     1245.92     1660.43    268.34 o
 -11  15  10     4135.33     4068.66    327.87 o
 -10  15  10       85.96     -177.08    185.33 o
  -9  15  10      337.23       18.10    153.58 o
  -8  15  10     5704.16     6365.54    509.55 o
  -7  15  10     8161.13     7757.13    297.88 o
  -6  15  10     6273.11     6408.83    278.99 o
  -5  15  10     5746.52     5548.87    211.17 o
  -4  15  10      188.57      357.02     90.62 o
  -3  15  10      751.65      677.58    141.92 o
  -2  15  10     2990.48     3240.07    149.56 o
  -1  15  10    11943.94    11801.46    331.65 o
   0  15  10     1261.99     1192.11    121.49 o
   1  15  10     5302.97     4945.72    299.45 o
   2  15  10     1084.31     1141.93    165.73 o
   3  15  10     5654.79     5252.53    289.60 o
   4  15  10      597.10      515.00    172.13 o
   5  15  10     5673.25     5810.40    397.36 o
 -10  16  10     1952.84     2389.42    458.85 o
  -9  16  10       32.16     -140.26    172.90 o
  -8  16  10      381.10      322.28    155.42 o
  -7  16  10        3.98      171.81    133.48 o
  -6  16  10      291.93      201.70    102.37 o
  -5  16  10      153.58       59.72     98.28 o
  -4  16  10     1913.26     1921.86    181.42 o
  -3  16  10     3887.38     3625.17    230.79 o
  -2  16  10       70.79       34.49    128.15 o
  -1  16  10        0.64       31.46    110.79 o
   0  16  10      425.27      281.45    143.41 o
   1  16  10     2424.06     2330.58    206.31 o
   2  16  10     1798.97     1769.48    196.52 o
   3  16  10      509.29      964.37    211.32 o
   4  16  10     1988.64     2192.61    266.25 o
  -8  17  10      139.12      180.83    173.18 o
  -7  17  10      201.62      258.12    204.05 o
  -6  17  10      697.35      642.56    113.60 o
  -5  17  10      162.02      278.71    151.42 o
  -4  17  10      194.52       60.38    133.98 o
  -3  17  10       75.34      194.34    136.93 o
  -2  17  10     2657.33     2545.09    292.87 o
  -1  17  10       17.56       76.92    165.16 o
   0  17  10      156.65      -89.35    137.85 o
   1  17  10       84.34       61.33    145.29 o
   2  17  10      115.26     -111.91    148.38 o
  -5  18  10     3454.95     3544.25    290.00 o
  -4  18  10     7593.58     7044.60    336.22 o
  -3  18  10     1757.33     1586.70    189.13 o
  -2  18  10     4461.31     3790.39    252.84 o
  -1  18  10       45.76      -93.85    239.54 o
 -17   1  11       97.90      240.62    134.73 o
 -16   1  11      431.86      347.19    108.68 o
 -15   1  11     5265.47     4736.24    192.36 o
 -14   1  11      624.52      569.63    102.46 o
 -13   1  11     4704.50     4013.44    178.94 o
 -12   1  11       99.76      -72.14     72.14 o
 -11   1  11     9917.13     9924.29    222.84 o
 -10   1  11     1428.41     1437.09     85.86 o
  -9   1  11     8765.20     8825.90    189.22 o
  -8   1  11     3451.10     3388.87    106.32 o
  -7   1  11      147.27      139.89     38.76 o
  -6   1  11     1383.43     1521.13     53.35 o
  -5   1  11    11233.08    11306.24    149.71 o
  -4   1  11    20280.91    19513.56    234.01 o
  -3   1  11    25020.97    25652.81    298.38 o
  -2   1  11    27156.94    28116.96    338.33 o
  -1   1  11    24880.34    25865.92    315.32 o
   0   1  11        4.11      -29.29     29.29 o
   1   1  11    12350.30    12875.32    181.13 o
   2   1  11     2291.93     2159.71     70.94 o
   3   1  11     4871.14     4740.78    116.31 o
   4   1  11     9008.35     9220.94    204.00 o
   5   1  11      166.90      257.79     62.19 o
   6   1  11      367.33      273.40     71.91 o
   7   1  11      102.16       78.99     82.91 o
   8   1  11     2863.68     2969.94    161.95 o
   9   1  11     3011.94     2888.45    195.01 o
  10   1  11     1582.55     1644.66    217.33 o
  11   1  11      646.96      400.94    248.08 o
 -17   2  11     2258.35     2474.64    222.19 o
 -16   2  11    11907.61    11989.62    367.83 o
 -15   2  11     2238.12     1791.59    154.50 o
 -14   2  11     5248.08     4863.05    217.89 o
 -13   2  11     9602.12     8803.42    230.16 o
 -12   2  11    30661.29    29690.87    511.69 o
 -11   2  11    16730.47    16922.27    321.39 o
 -10   2  11     7124.72     7396.01    178.82 o
  -9   2  11      432.63      333.53     56.80 o
  -8   2  11    11169.37    10627.02    189.39 o
  -7   2  11      345.28      312.70     41.63 o
  -6   2  11    57046.19    56830.48    696.04 o
  -5   2  11    47260.97    46621.65    543.34 o
  -4   2  11      223.15      257.97     28.48 o
  -3   2  11     7252.79     6497.98    103.67 o
  -2   2  11    41046.43    41243.57    511.30 o
  -1   2  11    46600.59    44962.21    506.87 o
   0   2  11     6575.94     7356.94    119.14 o
   1   2  11    30918.54    31569.43    405.54 o
   2   2  11     1176.99     1146.95     59.39 o
   3   2  11     4231.05     4474.65    121.87 o
   4   2  11      214.82      263.17     54.29 o
   5   2  11    19915.86    20171.33    329.74 o
   6   2  11     9835.39     9866.52    211.38 o
   7   2  11    23450.11    23449.11    521.83 o
   8   2  11    10995.15    11236.53    297.91 o
   9   2  11      273.58      403.53    150.97 o
  10   2  11     1624.33     1644.43    219.91 o
 -17   3  11     2879.65     2901.59    199.69 o
 -16   3  11    12065.05    12931.17    447.13 o
 -15   3  11    23704.52    23924.88    646.52 o
 -14   3  11    24516.20    23195.27    547.86 o
 -13   3  11    16058.01    15003.38    333.63 o
 -12   3  11     6037.81     5933.21    179.73 o
 -11   3  11     3775.50     3713.13    133.75 o
 -10   3  11    13995.27    14595.01    277.44 o
  -9   3  11    34277.41    34275.64    548.20 o
  -8   3  11    38625.02    37517.12    543.85 o
  -7   3  11    11072.82    10961.47    188.58 o
  -6   3  11      952.48      964.98     47.03 o
  -5   3  11     4462.42     4716.36     91.64 o
  -4   3  11    49077.23    49856.43    578.91 o
  -3   3  11    63423.93    63316.20    726.71 o
  -2   3  11    16223.47    16183.39    201.37 o
  -1   3  11    34866.30    34558.34    397.01 o
   0   3  11     2909.44     2998.36     69.17 o
   1   3  11    12379.71    12198.91    180.39 o
   2   3  11    11645.80    11790.33    192.43 o
   3   3  11    17547.58    17968.58    287.60 o
   4   3  11    13626.34    14135.25    234.05 o
   5   3  11      717.85      673.92     70.87 o
   6   3  11      247.77      381.86     80.68 o
   7   3  11    12950.95    12759.41    304.16 o
   8   3  11    15923.49    15771.63    361.48 o
   9   3  11     9928.25     9989.44    362.97 o
  10   3  11    10052.84     9908.38    427.68 o
 -17   4  11    11559.40    12636.59    398.57 o
 -16   4  11     6458.36     6688.25    368.33 o
 -15   4  11     2547.37     2061.92    231.09 o
 -14   4  11     2095.81     1457.17    134.24 o
 -13   4  11    38361.29    38121.81    751.00 o
 -12   4  11    24238.29    25343.58    484.74 o
 -11   4  11    33927.46    34782.18    618.59 o
 -10   4  11    12164.80    12265.17    290.72 o
  -9   4  11     1459.29     1388.44     69.97 o
  -8   4  11       75.77       16.37     40.81 o
  -7   4  11    11385.85    11049.34    176.96 o
  -6   4  11    60646.49    59265.47    767.90 o
  -5   4  11    35222.25    34959.09    438.73 o
  -4   4  11    42252.47    42126.71    473.95 o
  -3   4  11       20.14       15.01     24.79 o
  -2   4  11    28071.68    28330.05    329.41 o
  -1   4  11    32254.46    31987.08    369.87 o
   0   4  11    18693.49    18042.11    234.01 o
   1   4  11     1220.72     1244.36     55.06 o
   2   4  11     3325.41     3684.61    113.20 o
   3   4  11      225.03      323.64     49.79 o
   4   4  11     2418.65     2474.03     83.76 o
   5   4  11     9873.27     9564.28    203.71 o
   6   4  11    39142.63    39058.17    676.66 o
   7   4  11    13633.61    12711.94    282.81 o
   8   4  11      488.18      414.43    103.60 o
   9   4  11       76.87      -91.78    140.40 o
  10   4  11     5293.34     5091.67    321.91 o
 -17   5  11     1425.79     1029.36    294.17 o
 -16   5  11     1165.70      784.60    139.00 o
 -15   5  11    11041.79    10432.17    330.19 o
 -14   5  11     9567.67     9552.26    323.88 o
 -13   5  11      414.51      202.49     98.96 o
 -12   5  11     2797.20     2581.91    126.66 o
 -11   5  11     3927.46     3551.49    176.05 o
 -10   5  11    15099.18    15777.85    295.25 o
  -9   5  11     8648.84     8653.83    170.13 o
  -8   5  11    15783.31    15342.08    250.38 o
  -7   5  11      181.14      239.50     38.83 o
  -6   5  11     4148.73     4057.10     91.01 o
  -5   5  11     3116.13     3053.65     76.16 o
  -4   5  11    31070.18    30615.89    371.57 o
  -3   5  11    33301.04    33661.98    402.71 o
  -2   5  11    27671.62    26967.93    331.16 o
  -1   5  11    18208.37    17745.38    230.35 o
   0   5  11       14.85      -14.57     30.50 o
   1   5  11     4872.43     5186.25    109.07 o
   2   5  11    28255.77    27875.51    366.90 o
   3   5  11    16855.19    16647.22    274.57 o
   4   5  11    12579.63    12938.16    220.76 o
   5   5  11     1816.86     1808.52     96.53 o
   6   5  11      129.01      176.78     79.44 o
   7   5  11     1316.63     1214.23    110.34 o
   8   5  11     5036.26     5066.86    226.68 o
   9   5  11     4536.78     4736.13    285.50 o
  10   5  11     2181.17     1909.22    229.45 o
 -16   6  11     3924.43     3979.16    294.04 o
 -15   6  11        3.17     -113.76    113.76 o
 -14   6  11      117.22       14.69    105.40 o
 -13   6  11     2172.91     1961.49    134.32 o
 -12   6  11     6251.16     6373.41    206.12 o
 -11   6  11      621.91      440.86     95.51 o
 -10   6  11     1091.62      923.21     77.22 o
  -9   6  11        5.57      -44.81     44.81 o
  -8   6  11      442.19      381.31     47.30 o
  -7   6  11     1838.78     1981.22     67.72 o
  -6   6  11     2959.57     2985.38     78.89 o
  -5   6  11     5909.08     5695.48    114.72 o
  -4   6  11     1983.39     2117.43     62.79 o
  -3   6  11      223.18      164.44     35.26 o
  -2   6  11     5191.78     5566.45    105.73 o
  -1   6  11     6529.71     6332.78    121.32 o
   0   6  11     2093.04     2060.90     64.01 o
   1   6  11     4399.98     4647.63    109.31 o
   2   6  11      408.80      490.37     49.78 o
   3   6  11     1049.95     1150.60     83.72 o
   4   6  11     2656.06     2601.85    107.20 o
   5   6  11     1652.59     1719.19    105.50 o
   6   6  11      818.91      921.49     97.38 o
   7   6  11      127.98       75.35     99.16 o
   8   6  11     4229.45     4267.87    214.40 o
   9   6  11      909.29      901.68    153.78 o
  10   6  11      156.75      -56.61    170.24 o
 -16   7  11      316.75      194.68    143.83 o
 -15   7  11       34.24      -69.99    120.45 o
 -14   7  11      553.04      478.63    113.56 o
 -13   7  11      622.30      553.33    112.32 o
 -12   7  11     1142.94      974.68    104.53 o
 -11   7  11      395.82      269.27     73.51 o
 -10   7  11     1794.79     1692.23     90.94 o
  -9   7  11     5275.51     4635.14    123.07 o
  -8   7  11       98.57       61.63     36.53 o
  -7   7  11     5048.43     5070.86    122.03 o
  -6   7  11        1.23       27.69     40.14 o
  -5   7  11     2841.74     2843.55     78.44 o
  -4   7  11     1831.29     1789.97     58.50 o
  -3   7  11     4724.01     5208.61     96.75 o
  -2   7  11    11907.31    11997.24    193.38 o
  -1   7  11     1624.84     1815.48     65.60 o
   0   7  11     1927.28     1958.72     69.85 o
   1   7  11     2218.70     2308.20     64.41 o
   2   7  11       35.54       74.60     43.55 o
   3   7  11       15.95      -51.43     51.43 o
   4   7  11     7981.20     7883.83    178.20 o
   5   7  11      431.99      388.29     74.93 o
   6   7  11     1444.55     1463.96    119.47 o
   7   7  11      734.61      655.22    127.29 o
   8   7  11     1625.23     1762.78    145.06 o
   9   7  11       20.05      125.91    121.89 o
 -16   8  11     1603.92     1459.80    297.38 o
 -15   8  11       38.60     -112.33    119.90 o
 -14   8  11     1332.04     1444.84    174.18 o
 -13   8  11     5427.84     5478.51    248.39 o
 -12   8  11     8675.20     8316.42    452.94 o
 -11   8  11     5075.70     4777.18    340.50 o
 -10   8  11     2698.11     2525.21    100.36 o
  -9   8  11      533.62      462.26     71.96 o
  -8   8  11     2067.66     2194.39     92.62 o
  -7   8  11     7202.32     7383.48    164.36 o
  -6   8  11    15586.83    15969.30    277.75 o
  -5   8  11     6873.27     7060.52    128.77 o
  -4   8  11     6144.53     6322.34    109.55 o
  -3   8  11        7.70       49.59     31.86 o
  -2   8  11     7192.33     7048.89    116.15 o
  -1   8  11    12900.96    12813.64    191.47 o
   0   8  11    20998.85    21302.98    289.90 o
   1   8  11     8590.45     8846.74    151.87 o
   2   8  11     4697.61     4988.48    115.12 o
   3   8  11      111.01       35.03     48.57 o
   4   8  11     5398.43     5612.71    155.44 o
   5   8  11    11051.29    10619.52    269.23 o
   6   8  11    14330.20    14422.63    337.05 o
   7   8  11    10378.34    10621.83    324.00 o
   8   8  11     1423.19     1261.48    142.62 o
   9   8  11      439.43      481.86    146.86 o
 -15   9  11    12579.76    13693.67    473.65 o
 -14   9  11    20978.14    22740.49    508.12 o
 -13   9  11    10880.31    10290.68    389.63 o
 -12   9  11     2543.02     2215.14    142.73 o
 -11   9  11     2322.67     2460.70    211.73 o
 -10   9  11     6971.59     7358.99    201.01 o
  -9   9  11    15877.13    15795.61    389.45 o
  -8   9  11    13873.03    13384.17    381.45 o
  -7   9  11     4016.51     4304.67    141.53 o
  -6   9  11       16.95      -48.79     48.79 o
  -5   9  11     4084.42     4301.35    151.49 o
  -4   9  11    40772.42    41742.57    552.84 o
  -3   9  11    22459.63    22771.19    319.59 o
  -2   9  11    22417.39    23242.71    325.53 o
  -1   9  11    10077.31    10237.92    170.71 o
   0   9  11      600.67      632.81     50.05 o
   1   9  11      335.65      299.52     49.29 o
   2   9  11    13008.18    13388.88    220.00 o
   3   9  11    15484.07    15541.55    350.41 o
   4   9  11     3352.04     3155.86    154.13 o
   5   9  11     3000.21     2779.04    157.46 o
   6   9  11     1912.02     1824.22    117.52 o
   7   9  11     4809.44     4485.89    194.66 o
   8   9  11     5784.86     5580.38    224.20 o
   9   9  11    15017.67    14896.30    431.73 o
 -15  10  11      917.97      752.97    272.67 o
 -14  10  11     2333.77     2366.81    278.95 o
 -13  10  11    28445.74    30357.24   1333.47 o
 -12  10  11    25337.41    26779.75    726.46 o
 -11  10  11    16882.94    17709.80    427.97 o
 -10  10  11     8524.79     8676.13    237.02 o
  -9  10  11     1848.91     1834.49    107.38 o
  -8  10  11     1127.34     1097.57     80.17 o
  -7  10  11    18740.70    18902.21    348.51 o
  -6  10  11    34669.55    34579.06    640.56 o
  -5  10  11    44210.86    44166.54    721.58 o
  -4  10  11    13925.95    14474.25    254.15 o
  -3  10  11      212.91      278.37     53.95 o
  -2  10  11     3982.04     4116.40    124.41 o
  -1  10  11    30884.67    30972.25    447.88 o
   0  10  11    19085.28    19290.71    331.21 o
   1  10  11     1810.81     1883.30     84.66 o
   2  10  11     4509.39     4215.92    160.47 o
   3  10  11       26.34       63.05     87.63 o
   4  10  11     2084.65     1858.76    192.61 o
   5  10  11    13434.48    13768.72    382.84 o
   6  10  11    14865.59    15461.46    425.52 o
   7  10  11    15841.50    16331.16    458.72 o
   8  10  11     6452.51     6238.10    440.78 o
 -14  11  11    15667.71    17594.66    552.81 o
 -13  11  11     1889.36     1756.52    177.76 o
 -12  11  11      476.56      227.09    124.56 o
 -11  11  11      287.60       12.45    130.64 o
 -10  11  11    20550.41    21751.01    581.30 o
  -9  11  11    12632.92    12966.47    474.29 o
  -8  11  11     9443.22     9687.93    278.28 o
  -7  11  11    14146.07    14122.55    589.35 o
  -6  11  11     6210.33     6028.33    261.26 o
  -5  11  11     1643.11     1595.28     97.74 o
  -4  11  11    15241.00    15072.56    283.02 o
  -3  11  11    36336.52    35672.36    579.84 o
  -2  11  11    13766.61    14446.87    362.66 o
  -1  11  11    15659.40    15857.64    306.40 o
   0  11  11     1106.80     1429.43     89.52 o
   1  11  11    10101.38    10228.00    263.06 o
   2  11  11     6781.79     6334.65    374.79 o
   3  11  11    25432.96    25397.06    667.73 o
   4  11  11     2873.61     2561.93    146.80 o
   5  11  11     1138.67     1180.02    218.86 o
   6  11  11     3002.78     2909.37    182.29 o
   7  11  11     5460.88     5253.85    247.48 o
   8  11  11     4210.70     4812.10    279.22 o
 -13  12  11     5446.39     5349.95    512.77 o
 -12  12  11     8614.79     7676.97    437.85 o
 -11  12  11      301.58      137.86    176.00 o
 -10  12  11       95.76     -133.24    156.08 o
  -9  12  11      989.68     1063.93    150.14 o
  -8  12  11     3430.54     3329.17    232.04 o
  -7  12  11      460.81      473.00    116.05 o
  -6  12  11     2387.47     2584.82    164.81 o
  -5  12  11    10281.55    10360.53    221.92 o
  -4  12  11    10762.78    10784.01    256.57 o
  -3  12  11      456.64      351.04     78.19 o
  -2  12  11    19690.57    19204.00    358.37 o
  -1  12  11    16526.94    16011.15    315.39 o
   0  12  11    17824.70    17644.61    376.81 o
   1  12  11     9829.61     9789.47    263.73 o
   2  12  11       84.06       84.62    103.34 o
   3  12  11       25.38      210.19    155.30 o
   4  12  11       79.54      112.94    151.31 o
   5  12  11     8014.36     8333.31    367.55 o
   6  12  11     5807.47     6106.90    334.25 o
   7  12  11     6512.03     6256.06    357.87 o
 -13  13  11       21.38      332.94    220.87 o
 -12  13  11       80.26      -73.40    192.85 o
 -11  13  11     2601.80     2928.75    456.74 o
 -10  13  11       95.71     -182.52    188.19 o
  -9  13  11     2488.57     2960.14    249.08 o
  -8  13  11     2261.57     2770.18    192.05 o
  -7  13  11       52.69      -68.68    109.08 o
  -6  13  11      858.53      732.37    103.86 o
  -5  13  11       78.85        6.04     83.70 o
  -4  13  11      127.68      284.91     78.26 o
  -3  13  11       10.67      173.26     85.44 o
  -2  13  11     1634.07     1761.70    100.20 o
  -1  13  11      351.60      332.49     85.86 o
   0  13  11       47.74       60.07     83.09 o
   1  13  11      787.77      656.07    102.18 o
   2  13  11      274.48      459.99    122.71 o
   3  13  11      278.58      160.78    142.09 o
   4  13  11     2234.07     2056.63    206.89 o
   5  13  11      176.45      414.50    175.34 o
   6  13  11       41.74     -110.29    194.45 o
 -12  14  11      760.16      271.93    274.89 o
 -11  14  11     3260.08     2932.77    287.27 o
 -10  14  11       60.51       19.88    171.55 o
  -9  14  11      509.85      500.12    175.21 o
  -8  14  11     1062.47     1242.95    161.20 o
  -7  14  11     6287.46     6250.08    321.58 o
  -6  14  11       59.12      199.95     94.03 o
  -5  14  11     1001.95     1018.16    108.31 o
  -4  14  11     1509.28     1534.53    119.54 o
  -3  14  11     2400.18     2228.98    134.06 o
  -2  14  11       15.12       44.28     80.39 o
  -1  14  11     2182.46     2243.45    138.30 o
   0  14  11     4394.42     4455.30    180.41 o
   1  14  11     1314.39     1435.04    148.38 o
   2  14  11       40.99      192.85    120.68 o
   3  14  11      741.11      693.61    164.36 o
   4  14  11     1250.20     1446.60    235.80 o
   5  14  11     1278.84     1121.24    204.07 o
 -11  15  11     1338.77     1529.01    253.02 o
 -10  15  11     2376.02     2230.51    396.47 o
  -9  15  11     5508.05     5668.12    783.43 o
  -8  15  11     1762.32     2027.13    211.56 o
  -7  15  11      976.63     1071.44    150.13 o
  -6  15  11      119.97      230.20     98.25 o
  -5  15  11     4322.76     4235.11    225.55 o
  -4  15  11     3993.39     3842.27    182.31 o
  -3  15  11    16652.48    15623.87    398.10 o
  -2  15  11    18338.38    18235.42    449.40 o
  -1  15  11     1467.26     1352.55    126.15 o
   0  15  11      342.77      458.58    102.05 o
   1  15  11      576.12      531.28    128.65 o
   2  15  11    13050.02    12773.43    389.88 o
   3  15  11     1577.96     1898.46    329.35 o
   4  15  11     1637.94     1512.43    283.96 o
  -9  16  11     1538.63     1951.64    459.91 o
  -8  16  11     2165.68     2059.50    476.83 o
  -7  16  11     4340.65     4105.27    200.09 o
  -6  16  11    12292.64    11729.23    515.80 o
  -5  16  11    14324.18    13993.36    373.18 o
  -4  16  11     6376.17     5810.78    293.72 o
  -3  16  11       24.28       53.82     92.77 o
  -2  16  11     2327.06     2223.98    170.31 o
  -1  16  11     6609.89     6567.11    247.35 o
   0  16  11     6610.97     6399.73    316.31 o
   1  16  11     3119.49     2957.42    232.34 o
   2  16  11      594.55      553.82    163.67 o
   3  16  11       94.63       18.12    155.77 o
  -8  17  11     9953.03     9774.53    444.75 o
  -7  17  11     2738.61     2481.42    357.10 o
  -6  17  11     1249.23     1108.33    158.10 o
  -5  17  11     3711.13     3617.28    505.04 o
  -4  17  11    10735.29    10474.56    405.22 o
  -3  17  11     9583.23     9030.49    376.32 o
  -2  17  11    12842.86    12698.19    358.06 o
  -1  17  11     1884.65     2137.45    151.88 o
   0  17  11      344.41      392.74    157.79 o
   1  17  11      901.08      917.75    182.16 o
  -4  18  11     3043.41     2745.12    337.81 o
  -3  18  11      104.10      181.37    151.33 o
 -17   0  12     6376.22     5948.81    456.16 o
 -16   0  12     1079.52      883.93    185.02 o
 -15   0  12     7464.00     6678.49    673.03 o
 -14   0  12    17028.32    17073.36    536.86 o
 -13   0  12    42947.46    45022.33   1125.91 o
 -12   0  12     6969.47     7235.84    293.58 o
 -11   0  12     3553.90     3551.36    196.42 o
 -10   0  12      817.64      910.78    143.40 o
  -9   0  12     2096.33     2377.00    127.63 o
  -8   0  12    19476.78    19521.68    440.66 o
  -7   0  12    12297.74    11966.14    257.01 o
  -6   0  12    84184.75    84171.26   1308.89 o
  -5   0  12    20784.15    21376.26    362.70 o
  -4   0  12     4877.76     4681.95    133.71 o
  -3   0  12     6799.54     6421.81    142.64 o
  -2   0  12    60468.91    59687.98    936.88 o
  -1   0  12    43947.24    41834.59    731.14 o
   0   0  12    12789.02    13100.80    270.79 o
   1   0  12     6214.54     6264.46    158.17 o
   2   0  12      315.98      303.81     65.98 o
   3   0  12    11730.57    11926.62    275.75 o
   4   0  12    10284.54    11030.23    318.33 o
   5   0  12    61935.32    62046.30   1237.12 o
   6   0  12    34851.66    35019.91    755.66 o
   7   0  12      615.30      670.67    157.85 o
   8   0  12       94.29       50.20    254.55 o
   9   0  12     3637.06     3297.70    662.91 o
  10   0  12    15252.03    14966.65    976.91 o
 -17   1  12     9423.98     9839.28    312.89 o
 -16   1  12     9611.14     9386.85    313.50 o
 -15   1  12     6358.82     5750.12    204.72 o
 -14   1  12     4556.37     4480.36    206.01 o
 -13   1  12        1.84      -78.30     78.30 o
 -12   1  12     1328.22     1270.35     96.12 o
 -11   1  12     4782.07     4708.97    151.78 o
 -10   1  12    11990.59    12583.43    248.67 o
  -9   1  12    10305.89    10260.45    208.82 o
  -8   1  12    10004.89     9749.73    179.33 o
  -7   1  12     6336.65     6187.15    115.30 o
  -6   1  12    20383.99    20129.35    258.12 o
  -5   1  12    18846.38    19230.00    234.09 o
  -4   1  12    94706.01    96420.73   1054.37 o
  -3   1  12    50148.84    51275.43    572.38 o
  -2   1  12     4577.04     4626.02     87.99 o
  -1   1  12     4693.10     4906.50     92.60 o
   0   1  12    14795.70    14629.80    199.94 o
   1   1  12    25973.54    26288.95    329.81 o
   2   1  12    20126.87    20105.71    282.45 o
   3   1  12    18180.98    18639.10    284.30 o
   4   1  12     5481.81     5843.55    148.23 o
   5   1  12     2335.17     2485.78    105.65 o
   6   1  12     8765.76     9192.72    208.64 o
   7   1  12    12736.69    13078.82    287.70 o
   8   1  12    23293.75    23061.05    860.38 o
   9   1  12    11412.40    11276.63    351.96 o
  10   1  12       85.56      -64.01    224.26 o
 -17   2  12     3234.97     2684.31    187.88 o
 -16   2  12       55.31     -101.91    101.91 o
 -15   2  12     1252.25     1035.70    121.40 o
 -14   2  12     9656.04     9312.96    300.20 o
 -13   2  12    11116.87    11213.76    335.95 o
 -12   2  12     4943.28     5159.19    196.19 o
 -11   2  12     4110.31     3692.89    145.94 o
 -10   2  12      254.50      164.21     60.86 o
  -9   2  12     1141.81     1186.51     80.12 o
  -8   2  12     2625.36     2797.23    107.77 o
  -7   2  12    15900.66    15773.76    222.83 o
  -6   2  12    14375.13    13630.87    195.44 o
  -5   2  12    10190.58     9827.84    135.92 o
  -4   2  12     5321.72     5770.73     94.06 o
  -3   2  12     4829.30     4639.53     88.01 o
  -2   2  12    17315.59    17081.53    220.77 o
  -1   2  12     3215.32     2853.44     73.58 o
   0   2  12      564.05      596.73     39.73 o
   1   2  12      204.00      232.60     41.59 o
   2   2  12     4128.97     4175.88    107.64 o
   3   2  12      286.80      287.98     52.75 o
   4   2  12     1148.76     1158.45     74.47 o
   5   2  12     8250.83     8176.62    185.69 o
   6   2  12     8651.04     8859.33    221.32 o
   7   2  12     1892.72     1893.45    167.52 o
   8   2  12     1211.28     1376.06    185.18 o
   9   2  12     4608.57     4404.66    262.49 o
  10   2  12     6076.74     5617.11    480.74 o
 -17   3  12     1016.68      956.76    151.02 o
 -16   3  12       18.44     -141.65    141.65 o
 -15   3  12      472.25      283.72    107.34 o
 -14   3  12      327.08      122.78     93.57 o
 -13   3  12      100.29      -79.81     79.81 o
 -12   3  12     1646.41     1668.99    107.68 o
 -11   3  12       72.58       15.55     65.79 o
 -10   3  12     1839.01     1929.46     99.59 o
  -9   3  12     2020.46     1976.17     80.86 o
  -8   3  12       66.29       24.43     42.27 o
  -7   3  12     3874.75     3419.75     89.29 o
  -6   3  12      910.73      792.72     44.50 o
  -5   3  12     2137.41     2305.09     60.83 o
  -4   3  12     2005.03     2035.29     52.41 o
  -3   3  12     9584.20     9978.72    162.30 o
  -2   3  12      521.34      462.22     36.33 o
  -1   3  12       62.33       85.52     29.89 o
   0   3  12     2209.52     2373.14     63.41 o
   1   3  12     6347.67     6464.72    130.14 o
   2   3  12     1372.47     1495.39     69.17 o
   3   3  12       44.73      -15.09     48.01 o
   4   3  12     4274.63     4325.01    122.15 o
   5   3  12     3210.70     3121.68    141.36 o
   6   3  12      204.82      257.62    115.21 o
   7   3  12      596.43      735.60    113.64 o
   8   3  12      393.11      399.42    118.85 o
   9   3  12       82.72      -91.28    149.63 o
  10   3  12      868.16     1102.70    208.78 o
 -17   4  12       79.60       36.79    133.52 o
 -16   4  12      270.25      250.47    130.18 o
 -15   4  12     1206.11      786.52    134.09 o
 -14   4  12     3372.57     2790.21    227.59 o
 -13   4  12     5019.34     4652.11    172.15 o
 -12   4  12     1410.51     1244.28    108.82 o
 -11   4  12    16147.82    15714.32    303.98 o
 -10   4  12       73.43      -22.92     52.14 o
  -9   4  12     1782.98     1642.99     75.10 o
  -8   4  12     5185.26     4894.38    115.35 o
  -7   4  12    16117.28    16500.32    245.03 o
  -6   4  12     8199.14     7605.20    128.21 o
  -5   4  12     1813.13     1892.77     55.90 o
  -4   4  12     8205.65     8285.17    126.70 o
  -3   4  12     4134.14     4283.78     99.29 o
  -2   4  12     3374.33     3606.66     76.35 o
  -1   4  12      276.58      301.00     33.81 o
   0   4  12      722.73      679.63     43.05 o
   1   4  12       28.81       -1.47     39.26 o
   2   4  12      130.35       46.68     40.50 o
   3   4  12     7416.28     7599.49    155.68 o
   4   4  12     3741.04     3707.58    112.29 o
   5   4  12     1039.64     1018.18     94.01 o
   6   4  12    12949.38    13770.15    312.04 o
   7   4  12      282.78      334.34     95.47 o
   8   4  12     3697.64     4198.67    195.14 o
   9   4  12       47.12       58.18    150.49 o
  10   4  12     2007.33     2128.59    295.23 o
 -17   5  12     3250.91     3233.61    226.87 o
 -16   5  12    12361.99    12035.30    443.48 o
 -15   5  12     1607.34     1313.08    140.95 o
 -14   5  12     5315.39     4749.40    197.79 o
 -13   5  12       24.96      -14.90     91.03 o
 -12   5  12     2099.25     2110.07    114.12 o
 -11   5  12     4623.65     4608.70    165.56 o
 -10   5  12    15384.86    15345.22    288.10 o
  -9   5  12     3964.85     3874.01    137.02 o
  -8   5  12     5145.15     5538.82    118.72 o
  -7   5  12     2623.09     2572.37     75.20 o
  -6   5  12    22882.86    22792.74    301.23 o
  -5   5  12    10737.28    10601.53    155.43 o
  -4   5  12    43380.85    44059.19    501.82 o
  -3   5  12    32270.99    32763.63    382.20 o
  -2   5  12      254.77      278.68     35.62 o
  -1   5  12     4019.27     3510.90     80.01 o
   0   5  12     2901.26     2892.16     78.05 o
   1   5  12     7597.80     7508.65    174.03 o
   2   5  12      781.22      813.90     56.06 o
   3   5  12    11728.45    11432.00    212.55 o
   4   5  12       22.53       16.69     54.87 o
   5   5  12     1137.27     1196.82    112.29 o
   6   5  12     3619.66     3758.20    164.29 o
   7   5  12    15833.31    15982.63    359.28 o
   8   5  12    10418.63    10785.24    335.43 o
   9   5  12     4844.35     4924.99    254.56 o
  10   5  12      581.57      568.81    327.75 o
 -16   6  12      190.53       67.71    124.10 o
 -15   6  12     4360.54     3737.37    187.17 o
 -14   6  12    21004.15    20647.41    535.70 o
 -13   6  12    20439.07    20962.68    582.99 o
 -12   6  12     6552.05     6932.92    212.09 o
 -11   6  12     2728.07     2564.17    125.58 o
 -10   6  12     1150.42     1067.40     95.23 o
  -9   6  12      712.02      661.60     60.17 o
  -8   6  12     6929.67     7309.84    143.20 o
  -7   6  12    12490.66    12536.68    201.31 o
  -6   6  12    33949.65    34391.09    443.16 o
  -5   6  12    12056.05    12110.44    171.34 o
  -4   6  12     3129.72     3056.86     78.22 o
  -3   6  12    15020.03    15007.65    213.46 o
  -2   6  12    54387.63    54708.51    641.52 o
  -1   6  12    67282.02    65841.63    808.61 o
   0   6  12     3780.00     3811.11     91.95 o
   1   6  12     1590.01     1548.64     69.44 o
   2   6  12      101.68      171.15     47.01 o
   3   6  12    25343.47    25441.12    393.17 o
   4   6  12    17178.07    17957.62    306.08 o
   5   6  12    41633.84    42218.01    673.85 o
   6   6  12    31983.16    31947.60    580.52 o
   7   6  12     7995.19     7950.00    247.19 o
   8   6  12       52.28       -7.24    126.36 o
   9   6  12     9103.32     8294.64    575.93 o
 -16   7  12     6965.79     6407.26    265.84 o
 -15   7  12    11304.16    11121.42    333.63 o
 -14   7  12      932.19      843.65    119.40 o
 -13   7  12       38.89      -25.76     91.48 o
 -12   7  12     1345.76     1273.26    107.40 o
 -11   7  12    14961.70    14744.02    429.57 o
 -10   7  12     6852.99     7207.71    183.29 o
  -9   7  12    12674.34    12506.99    224.56 o
  -8   7  12     1648.10     1579.69     67.21 o
  -7   7  12      137.51      177.56     46.51 o
  -6   7  12     9777.85     9934.61    170.25 o
  -5   7  12    43806.55    43456.54    542.57 o
  -4   7  12    39092.42    38768.95    487.75 o
  -3   7  12    42678.06    43118.09    537.77 o
  -2   7  12    12664.46    12284.74    197.40 o
  -1   7  12     1278.51     1222.56     59.27 o
   0   7  12     5452.39     5494.47    109.44 o
   1   7  12    45355.96    45048.87    570.84 o
   2   7  12    24750.14    24359.91    351.44 o
   3   7  12     6254.11     6474.02    170.03 o
   4   7  12     5320.40     5553.87    225.99 o
   5   7  12     1442.29     1437.48    107.23 o
   6   7  12     6866.44     6488.52    254.22 o
   7   7  12    16470.14    16402.58    476.63 o
   8   7  12    26349.69    26997.92    600.15 o
   9   7  12     6750.13     6874.27    277.46 o
 -16   8  12     1876.05     1581.22    162.61 o
 -15   8  12     7514.74     7746.48    361.47 o
 -14   8  12     9810.47    10347.14    305.82 o
 -13   8  12    11181.72    11630.98    313.91 o
 -12   8  12    13889.04    15022.47    320.62 o
 -11   8  12       65.83      -33.96     64.03 o
 -10   8  12      298.34      282.51     74.52 o
  -9   8  12      610.06      545.04     75.34 o
  -8   8  12    13189.01    12903.02    264.42 o
  -7   8  12     2336.43     2548.18    127.19 o
  -6   8  12    30660.09    30048.91    445.15 o
  -5   8  12    22948.78    22484.33    320.41 o
  -4   8  12     2205.76     2175.49     73.11 o
  -3   8  12     9609.62     9937.81    168.34 o
  -2   8  12    30651.83    30797.10    420.20 o
  -1   8  12    15395.28    14928.36    230.25 o
   0   8  12     2143.34     2118.88     76.07 o
   1   8  12     2880.81     2900.15     97.87 o
   2   8  12      150.66      178.56     62.97 o
   3   8  12     3816.59     3662.27    142.20 o
   4   8  12     8639.15     7862.99    191.46 o
   5   8  12    28848.34    28627.58    643.83 o
   6   8  12    12840.20    13431.48    316.47 o
   7   8  12     2676.66     2816.55    188.83 o
   8   8  12     1088.05      994.71    160.58 o
   9   8  12     7346.20     7662.99    336.64 o
 -15   9  12     2258.42     2260.46    159.74 o
 -14   9  12     1684.33     1610.89    168.99 o
 -13   9  12     2877.10     2907.35    168.14 o
 -12   9  12      454.95      463.64    107.85 o
 -11   9  12     3707.68     3591.05    159.90 o
 -10   9  12    18385.56    18584.01    363.20 o
  -9   9  12     3466.02     3597.14    224.59 o
  -8   9  12     9191.32     8917.60    209.62 o
  -7   9  12     1558.05     1378.72     95.98 o
  -6   9  12     4274.30     4099.75    120.86 o
  -5   9  12      636.24      879.36     59.54 o
  -4   9  12     3674.71     4067.00    107.27 o
  -3   9  12     2252.54     2269.07     79.57 o
  -2   9  12     1705.93     1745.54     71.97 o
  -1   9  12      350.14      346.95     46.37 o
   0   9  12      381.85      398.50     54.95 o
   1   9  12     1223.29     1183.70     72.04 o
   2   9  12     2512.02     2593.83    113.38 o
   3   9  12     2868.54     2678.73    144.02 o
   4   9  12      443.88      414.78     99.91 o
   5   9  12      155.15       86.64    108.03 o
   6   9  12     2654.11     2342.47    132.78 o
   7   9  12     4133.02     4016.78    246.85 o
   8   9  12     1611.95     1686.46    173.70 o
 -15  10  12        2.62       68.91    165.63 o
 -14  10  12      361.02      276.09    161.39 o
 -13  10  12      839.66     1011.10    167.58 o
 -12  10  12      911.28      608.18    137.34 o
 -11  10  12      562.47      595.37    132.80 o
 -10  10  12      230.18      251.84     85.99 o
  -9  10  12       36.34       -0.27     66.56 o
  -8  10  12      221.20      230.66     66.76 o
  -7  10  12        1.76       99.19     59.20 o
  -6  10  12      260.72      384.88     57.66 o
  -5  10  12      118.83       92.24     46.39 o
  -4  10  12      199.77       86.56     54.40 o
  -3  10  12     1171.82     1314.29     62.97 o
  -2  10  12       36.44      101.03     47.95 o
  -1  10  12      347.88      388.31     48.59 o
   0  10  12       75.19      156.37     59.03 o
   1  10  12      598.90      531.02     75.94 o
   2  10  12      237.31       69.08     80.89 o
   3  10  12     1274.71     1304.70    148.33 o
   4  10  12       50.61        3.83    103.72 o
   5  10  12      187.32      203.55    117.81 o
   6  10  12      545.09      391.19    135.91 o
   7  10  12        0.26      102.53    136.94 o
   8  10  12        5.27     -116.93    144.67 o
 -14  11  12     1484.34     1539.45    189.31 o
 -13  11  12      351.29      135.04    236.17 o
 -12  11  12      625.99      416.96    135.97 o
 -11  11  12     3181.50     3169.08    207.69 o
 -10  11  12      650.45      523.35     87.56 o
  -9  11  12     6089.23     5952.97    184.27 o
  -8  11  12     2665.98     2727.02    201.44 o
  -7  11  12       59.88      -26.80     84.65 o
  -6  11  12      151.99       89.57     73.17 o
  -5  11  12     9538.03     9372.39    210.00 o
  -4  11  12    10987.65    11692.44    239.72 o
  -3  11  12     6352.16     6237.12    211.51 o
  -2  11  12     6755.08     6528.27    196.62 o
  -1  11  12      147.47      113.92     76.96 o
   0  11  12      373.79      411.93     96.12 o
   1  11  12      271.95      267.32     88.59 o
   2  11  12      152.78      140.06    104.39 o
   3  11  12     1032.16      914.00    119.34 o
   4  11  12      285.22      265.33    104.66 o
   5  11  12       40.69       36.87    110.24 o
   6  11  12     5330.97     5598.68    351.90 o
   7  11  12     4049.14     3974.11    334.51 o
 -14  12  12     4774.20     6072.93    657.62 o
 -13  12  12     7604.96     7704.81    457.01 o
 -12  12  12     2947.53     2626.72    378.50 o
 -11  12  12      864.00      785.63    201.68 o
 -10  12  12      101.46     -150.57    150.57 o
  -9  12  12     2665.10     2460.26    335.17 o
  -8  12  12     8378.82     8411.19    325.95 o
  -7  12  12     8769.95     8858.06    264.61 o
  -6  12  12    16214.09    16059.71    363.47 o
  -5  12  12     2685.85     2404.64    106.92 o
  -4  12  12       21.48      -72.64     72.64 o
  -3  12  12    10351.69    11000.22    266.29 o
  -2  12  12    17561.31    18180.32    382.05 o
  -1  12  12     7676.63     7832.64    225.28 o
   0  12  12    18438.69    18860.88    400.33 o
   1  12  12      523.42      645.53     98.91 o
   2  12  12      858.38     1014.52    136.12 o
   3  12  12     1485.88     1563.81    248.98 o
   4  12  12    20900.46    20449.99   1135.44 o
   5  12  12    13911.24    14486.27    496.35 o
   6  12  12     6193.31     6153.29    342.36 o
 -13  13  12      230.06      392.85    395.42 o
 -12  13  12      631.43      588.52    398.59 o
 -11  13  12     4562.51     4347.11    392.25 o
 -10  13  12     5845.35     5894.30    351.48 o
  -9  13  12     3317.93     3093.19    209.00 o
  -8  13  12      886.48     1014.77    171.90 o
  -7  13  12      349.58      209.12    118.00 o
  -6  13  12     9369.56     8424.81    423.52 o
  -5  13  12    27748.32    27484.02    529.74 o
  -4  13  12    25893.82    25511.59    498.09 o
  -3  13  12    15128.07    15374.17    337.68 o
  -2  13  12     3904.63     3853.31    163.60 o
  -1  13  12     1570.29     1707.38    116.25 o
   0  13  12     6699.98     6588.11    245.84 o
   1  13  12    10870.64    10844.81    288.37 o
   2  13  12    24850.19    24392.88    585.94 o
   3  13  12    14966.50    14396.45    470.20 o
   4  13  12     2075.50     2011.33    210.36 o
   5  13  12      131.86      -53.84    165.97 o
   6  13  12     5344.54     5275.10    331.96 o
 -12  14  12     6267.08     5628.43    379.46 o
 -11  14  12      166.95      156.42    194.52 o
 -10  14  12      502.92      470.63    188.53 o
  -9  14  12      366.94       57.91    416.56 o
  -8  14  12    10718.62    11032.96    478.31 o
  -7  14  12    11169.14    10442.69    371.76 o
  -6  14  12    16568.65    15524.89    398.19 o
  -5  14  12    12145.38    11762.33    327.95 o
  -4  14  12      267.17      184.86     93.85 o
  -3  14  12     7987.43     7879.79    258.26 o
  -2  14  12    15294.90    15888.60    354.73 o
  -1  14  12    17612.90    17703.97    388.93 o
   0  14  12     6445.27     6652.16    222.80 o
   1  14  12     1198.39     1284.01    188.92 o
   2  14  12       95.46       27.38    123.77 o
   3  14  12     2480.69     2150.66    212.24 o
   4  14  12     7164.19     6957.31    384.39 o
   5  14  12    22529.82    21673.17   1158.10 o
 -11  15  12     3287.03     3051.92    512.77 o
 -10  15  12     9256.06     9801.31    470.90 o
  -9  15  12     6356.31     6845.07    378.55 o
  -8  15  12     2897.98     2981.76    227.34 o
  -7  15  12      987.99      904.22    122.84 o
  -6  15  12     1707.31     1774.20    195.03 o
  -5  15  12     2312.27     2381.08    147.54 o
  -4  15  12     8608.97     7852.64    261.01 o
  -3  15  12     4687.56     5342.63    216.26 o
  -2  15  12      329.04      253.24    101.77 o
  -1  15  12      487.65      384.40    110.79 o
   0  15  12     2435.81     2456.03    147.07 o
   1  15  12     6272.79     5945.22    261.08 o
   2  15  12     1996.70     2403.11    187.02 o
   3  15  12     5346.87     5246.41    394.79 o
   4  15  12      564.97      323.92    177.93 o
  -9  16  12       83.82      -89.29    240.00 o
  -8  16  12      196.05      146.43    125.23 o
  -7  16  12     2678.29     2806.48    168.83 o
  -6  16  12     5801.62     5849.05    233.08 o
  -5  16  12     3114.05     2930.23    216.39 o
  -4  16  12      110.01      118.97     98.73 o
  -3  16  12     2523.50     2448.54    153.28 o
  -2  16  12     2077.44     1959.00    144.56 o
  -1  16  12     3167.07     3436.05    184.52 o
   0  16  12       29.41     -131.40    131.40 o
   1  16  12       57.17      238.81    150.35 o
   2  16  12      396.96      490.45    148.17 o
  -7  17  12       24.01     -171.16    187.70 o
  -6  17  12      333.96      221.38    113.13 o
  -5  17  12     2170.62     2322.18    152.82 o
  -4  17  12      413.53      465.94    118.42 o
  -3  17  12      969.27      824.78    128.80 o
  -2  17  12     1820.99     1893.49    183.43 o
  -1  17  12       14.82     -103.97    104.41 o
   0  17  12       71.66       83.69    153.00 o
 -17   1  13     3619.55     3276.29    180.09 o
 -16   1  13      844.78      293.84    130.73 o
 -15   1  13      652.01      467.67    109.61 o
 -14   1  13     1213.82     1060.18    112.26 o
 -13   1  13      160.52       62.47     81.39 o
 -12   1  13     8530.73     8294.37    210.34 o
 -11   1  13     3960.16     3995.16    136.45 o
 -10   1  13     2843.84     2888.68    110.09 o
  -9   1  13     2564.01     2421.33     88.42 o
  -8   1  13    10894.25    10622.13    171.79 o
  -7   1  13    17239.77    16580.90    223.40 o
  -6   1  13     2226.72     2137.40     57.86 o
  -5   1  13    37499.91    36816.43    421.96 o
  -4   1  13     2903.67     3218.59     71.38 o
  -3   1  13     4335.34     4299.54     81.44 o
  -2   1  13      272.97      415.05     36.20 o
  -1   1  13    19186.76    19067.41    247.01 o
   0   1  13     3908.64     4065.37     95.47 o
   1   1  13    10707.31    10651.23    165.47 o
   2   1  13      535.85      555.38     53.95 o
   3   1  13     3070.93     3079.66    100.69 o
   4   1  13      447.06      366.10     73.63 o
   5   1  13    17024.60    17359.90    305.59 o
   6   1  13     9453.03     9491.36    233.65 o
   7   1  13     3270.93     2972.12    194.66 o
   8   1  13     4696.37     4612.70    229.49 o
   9   1  13     1402.17     1173.18    200.97 o
  10   1  13      112.23      309.97    527.58 o
 -17   2  13     2954.62     2700.66    190.25 o
 -16   2  13     5272.16     4177.66    228.37 o
 -15   2  13    24381.74    23022.27    483.50 o
 -14   2  13    24865.16    25046.08    515.22 o
 -13   2  13      465.58      359.26     91.99 o
 -12   2  13       34.09       31.24     71.86 o
 -11   2  13     4876.05     5083.31    154.94 o
 -10   2  13    13902.37    14141.69    249.89 o
  -9   2  13     5549.93     5747.29    135.70 o
  -8   2  13    28846.17    28166.17    421.92 o
  -7   2  13     4496.47     4284.15     96.68 o
  -6   2  13      240.81      251.14     33.98 o
  -5   2  13     8250.22     8098.77    126.56 o
  -4   2  13    68995.59    69229.40    766.65 o
  -3   2  13    33450.34    34150.02    409.63 o
  -2   2  13    34007.17    34059.40    409.51 o
  -1   2  13     2674.40     2554.47     65.28 o
   0   2  13    13486.65    12800.77    183.71 o
   1   2  13      279.56      328.28     45.68 o
   2   2  13    10585.49    11389.97    196.82 o
   3   2  13    42758.72    42905.68    585.76 o
   4   2  13     5643.93     5909.25    146.09 o
   5   2  13    11664.58    11732.89    233.25 o
   6   2  13      437.78      344.68     99.63 o
   7   2  13     9013.01     9104.96    263.90 o
   8   2  13     6942.34     6798.65    271.85 o
   9   2  13     3645.49     3208.24    216.87 o
 -17   3  13    19827.96    21265.61    534.30 o
 -16   3  13     3796.90     3013.18    186.11 o
 -15   3  13       97.00       13.61     97.62 o
 -14   3  13     1709.83     1587.42    121.82 o
 -13   3  13    15599.03    16593.71    336.66 o
 -12   3  13    21644.73    22267.25    436.23 o
 -11   3  13    23386.86    24082.99    434.74 o
 -10   3  13    23758.13    23259.59    369.16 o
  -9   3  13       89.17       34.71     47.59 o
  -8   3  13    17704.44    16840.07    254.49 o
  -7   3  13    56309.87    56647.20    700.81 o
  -6   3  13    74383.59    73130.23    843.21 o
  -5   3  13    46687.29    46855.74    527.55 o
  -4   3  13    16232.59    16365.86    214.99 o
  -3   3  13      720.12      607.73     40.07 o
  -2   3  13     8700.08     8222.09    124.46 o
  -1   3  13     6487.90     6836.39    112.73 o
   0   3  13    15044.59    15192.59    201.13 o
   1   3  13    30804.29    31036.75    426.55 o
   2   3  13      324.28      262.98     51.89 o
   3   3  13     1459.31     1609.22     79.64 o
   4   3  13    10568.57    10782.68    204.28 o
   5   3  13    42689.61    43164.20    733.91 o
   6   3  13    17050.58    17342.50    422.23 o
   7   3  13     3902.72     4102.44    184.74 o
   8   3  13     3034.38     3089.26    197.52 o
   9   3  13     2747.63     2408.76    222.32 o
 -17   4  13     2080.00     2417.54    356.76 o
 -16   4  13    20863.58    20896.88    752.95 o
 -15   4  13    31962.25    32341.80    694.74 o
 -14   4  13    18616.55    19213.58    577.78 o
 -13   4  13     5391.94     5098.65    245.07 o
 -12   4  13      176.20        5.14     72.64 o
 -11   4  13     1289.69     1326.32     92.00 o
 -10   4  13     8501.41     8548.01    178.29 o
  -9   4  13    25009.24    24316.77    350.29 o
  -8   4  13    26511.29    26156.96    394.06 o
  -7   4  13    22779.40    22596.01    320.51 o
  -6   4  13     7750.21     7707.96    132.24 o
  -5   4  13    24547.70    24339.48    302.94 o
  -4   4  13    55946.54    56493.90    656.30 o
  -3   4  13    44188.63    44079.62    500.94 o
  -2   4  13    16681.11    16758.62    213.09 o
  -1   4  13      188.79      194.44     37.51 o
   0   4  13      117.15      133.46     37.35 o
   1   4  13     9965.84    10039.69    175.83 o
   2   4  13    10682.85    11150.56    182.39 o
   3   4  13    21658.27    22532.15    338.34 o
   4   4  13    22023.55    22108.66    341.09 o
   5   4  13     5784.80     5971.58    235.33 o
   6   4  13      159.46      135.96    100.02 o
   7   4  13     8648.31     9068.71    353.36 o
   8   4  13    15958.99    16605.55    435.18 o
   9   4  13     2307.18     2115.80    222.80 o
 -17   5  13     6369.87     6188.16    427.24 o
 -16   5  13      945.66      865.99    142.87 o
 -15   5  13      372.75        0.71    111.84 o
 -14   5  13       34.41      -99.44     99.44 o
 -13   5  13     7002.57     7327.25    251.54 o
 -12   5  13     4748.71     4643.52    156.63 o
 -11   5  13     3806.53     3671.09    158.82 o
 -10   5  13    17564.86    17661.00    320.59 o
  -9   5  13     3660.19     3768.99    109.94 o
  -8   5  13     8828.63     8766.71    156.96 o
  -7   5  13    20988.27    20873.19    301.88 o
  -6   5  13    65421.56    66437.62    813.72 o
  -5   5  13     7715.99     8159.84    132.13 o
  -4   5  13     3323.65     3202.04     81.12 o
  -3   5  13      300.68      251.05     31.78 o
  -2   5  13    19794.50    19927.26    236.97 o
  -1   5  13    12643.85    12595.48    171.87 o
   0   5  13    14824.47    14633.29    215.56 o
   1   5  13    12526.89    12662.30    221.89 o
   2   5  13     7138.06     7270.86    198.01 o
   3   5  13       42.55      -32.47     65.29 o
   4   5  13    13955.96    14331.27    284.17 o
   5   5  13     8108.64     8271.40    216.21 o
   6   5  13    21396.68    20404.75    415.65 o
   7   5  13     7725.67     7989.11    252.57 o
   8   5  13       62.70       92.65    122.78 o
   9   5  13       38.27      -53.99    156.48 o
 -16   6  13      709.16      560.10    135.51 o
 -15   6  13     5235.13     5078.20    232.50 o
 -14   6  13      268.40      320.05    155.24 o
 -13   6  13      364.87      166.07     99.10 o
 -12   6  13        4.94      -94.38     94.38 o
 -11   6  13     5171.30     5238.16    182.58 o
 -10   6  13       82.11       13.84     56.18 o
  -9   6  13      289.94      276.04     53.76 o
  -8   6  13     3526.97     3421.46     95.90 o
  -7   6  13       25.54      -38.26     38.26 o
  -6   6  13      664.41      655.72     47.51 o
  -5   6  13      136.12      161.25     37.01 o
  -4   6  13    21629.53    21417.17    275.65 o
  -3   6  13     2437.49     2398.85     66.36 o
  -2   6  13      150.93      154.43     35.93 o
  -1   6  13     3202.49     3101.55     82.44 o
   0   6  13     2108.04     2012.54     76.32 o
   1   6  13      274.64      257.67     52.51 o
   2   6  13      894.26      877.01     72.69 o
   3   6  13    11666.87    11206.00    235.99 o
   4   6  13     2634.47     2438.99    120.12 o
   5   6  13     3609.08     3949.79    154.32 o
   6   6  13     2096.09     2005.06    137.72 o
   7   6  13     2192.91     2299.83    156.06 o
   8   6  13     2444.89     1956.38    177.70 o
   9   6  13     1034.77     1079.21    232.94 o
 -16   7  13       14.37      -34.58    166.28 o
 -15   7  13        1.78     -125.01    128.33 o
 -14   7  13      589.75      329.53    116.99 o
 -13   7  13       27.96      -88.91     88.91 o
 -12   7  13      423.65      268.10     79.82 o
 -11   7  13       98.38      -28.69     63.68 o
 -10   7  13     1399.47     1245.81     77.78 o
  -9   7  13        9.15      -50.19     50.19 o
  -8   7  13      339.23      252.90     51.28 o
  -7   7  13    10751.00    10641.76    195.96 o
  -6   7  13       85.02       65.47     43.16 o
  -5   7  13     1808.20     1942.02     67.39 o
  -4   7  13     5282.95     5305.73    111.64 o
  -3   7  13     8408.11     8096.41    140.61 o
  -2   7  13     1022.00      821.93     50.85 o
  -1   7  13      213.46      287.28     48.44 o
   0   7  13     2043.14     1876.20     67.45 o
   1   7  13     1956.20     1971.41     81.12 o
   2   7  13      471.99      334.63     65.41 o
   3   7  13      388.94      399.98     76.31 o
   4   7  13      494.85      424.73     85.73 o
   5   7  13     2804.44     2911.90    138.62 o
   6   7  13     3217.54     2927.13    157.80 o
   7   7  13      417.86      387.44    131.67 o
   8   7  13       54.91       -5.35    143.05 o
 -16   8  13     1249.10      924.68    160.13 o
 -15   8  13     7737.10     7475.37    311.52 o
 -14   8  13     4540.06     3874.18    189.26 o
 -13   8  13      334.91      101.19     94.43 o
 -12   8  13      189.97       -3.29    101.83 o
 -11   8  13      549.71      483.63     73.56 o
 -10   8  13     3617.83     3529.28    136.62 o
  -9   8  13     5473.17     5547.53    195.28 o
  -8   8  13    13132.11    13248.30    274.41 o
  -7   8  13       84.20      181.25     61.69 o
  -6   8  13      104.03       84.87     54.47 o
  -5   8  13    17770.89    17913.91    283.62 o
  -4   8  13    37523.21    37517.63    506.98 o
  -3   8  13     9721.73    10044.36    173.93 o
  -2   8  13     8858.65     9295.57    175.31 o
  -1   8  13      169.30       91.52     49.46 o
   0   8  13     5694.33     5627.01    138.19 o
   1   8  13     3574.68     3759.98    112.95 o
   2   8  13    13331.08    13240.13    255.94 o
   3   8  13    12348.97    12659.77    276.72 o
   4   8  13    11185.95    10754.70    262.38 o
   5   8  13     3302.25     3364.96    154.88 o
   6   8  13     1491.57     1309.82    134.52 o
   7   8  13     1923.59     2010.99    159.22 o
   8   8  13     2468.27     2517.51    179.56 o
 -15   9  13       24.07     -135.05    135.05 o
 -14   9  13     2858.88     3037.38    181.13 o
 -13   9  13     9530.08     9536.40    333.03 o
 -12   9  13    13038.76    13880.45    341.24 o
 -11   9  13     9341.92     9969.83    247.61 o
 -10   9  13     7520.89     7384.61    246.28 o
  -9   9  13       22.95      190.68     70.26 o
  -8   9  13     7613.34     7802.12    207.97 o
  -7   9  13    48479.91    48813.74    808.64 o
  -6   9  13    49198.10    49516.80    751.02 o
  -5   9  13    12433.35    12697.97    220.80 o
  -4   9  13     4918.35     5036.10    124.63 o
  -3   9  13      425.83      408.50     53.73 o
  -2   9  13     4948.35     4888.57    122.72 o
  -1   9  13     3874.62     3785.24    110.03 o
   0   9  13     6974.26     7459.93    160.92 o
   1   9  13     6938.14     6782.34    159.45 o
   2   9  13     1650.50     1653.15    111.02 o
   3   9  13      256.29      204.53     94.50 o
   4   9  13    10895.28    10963.55    300.94 o
   5   9  13    13659.49    13157.94    412.26 o
   6   9  13    12509.79    12715.50    353.90 o
   7   9  13     2803.65     2634.83    209.35 o
   8   9  13      433.36      747.80    141.18 o
 -15  10  13    25962.44    29147.41    822.05 o
 -14  10  13    12811.59    13858.88    740.07 o
 -13  10  13    12921.35    13497.33    668.29 o
 -12  10  13      441.18      335.30    118.45 o
 -11  10  13     4083.98     4114.86    188.87 o
 -10  10  13    12071.94    12357.14    315.87 o
  -9  10  13     9854.93     9620.87    282.75 o
  -8  10  13    26990.62    27605.01    545.32 o
  -7  10  13    24377.51    23686.41    393.89 o
  -6  10  13      110.36       35.48     55.04 o
  -5  10  13     8397.07     8219.75    165.87 o
  -4  10  13    21532.87    22052.26    337.62 o
  -3  10  13    45764.47    46070.80    647.52 o
  -2  10  13     3471.10     3650.62    121.36 o
  -1  10  13     1804.28     1891.01     91.13 o
   0  10  13     2814.41     2901.97    112.47 o
   1  10  13    17291.35    17462.60    320.81 o
   2  10  13     6622.16     6588.83    235.13 o
   3  10  13    21973.06    22651.05    531.94 o
   4  10  13     7622.61     7507.93    273.69 o
   5  10  13      671.17      749.34    143.75 o
   6  10  13      413.33      284.46    136.65 o
   7  10  13    16096.65    16434.07    494.13 o
 -14  11  13     1567.53     1310.18    280.90 o
 -13  11  13     8547.53     8326.07    344.12 o
 -12  11  13    10830.58    11418.82    415.09 o
 -11  11  13     7761.16     7785.95    301.88 o
 -10  11  13     6174.65     6229.20    200.94 o
  -9  11  13     1039.51      978.74     90.73 o
  -8  11  13     5256.08     5090.99    174.58 o
  -7  11  13    12622.36    12082.39    289.06 o
  -6  11  13    34164.45    34661.14    575.53 o
  -5  11  13    13528.72    13837.36    276.37 o
  -4  11  13     1394.98     1405.49     87.30 o
  -3  11  13       70.32       84.89     74.82 o
  -2  11  13    12466.21    12176.96    287.64 o
  -1  11  13    16550.07    16687.33    361.83 o
   0  11  13    10562.95    10393.36    268.29 o
   1  11  13    11494.70    11330.36    253.50 o
   2  11  13      553.19      537.90     94.41 o
   3  11  13      177.05      117.59    100.10 o
   4  11  13     5029.67     5224.00    225.13 o
   5  11  13    12681.99    13122.53    385.81 o
   6  11  13     8380.27     8551.66    316.49 o
 -14  12  13     1774.69     2402.11    486.34 o
 -13  12  13       59.80      -64.79    208.30 o
 -12  12  13     1024.02      601.52    283.35 o
 -11  12  13     3417.38     3237.49    281.27 o
 -10  12  13     2242.60     2520.04    239.63 o
  -9  12  13     1825.73     1866.01    175.04 o
  -8  12  13    11443.40    11832.74    453.59 o
  -7  12  13      336.14      279.73     87.36 o
  -6  12  13        3.37       31.18     68.54 o
  -5  12  13     3797.40     3752.28    149.74 o
  -4  12  13    25565.49    25295.10    496.19 o
  -3  12  13    21815.68    22312.21    449.75 o
  -2  12  13     4381.84     4180.93    159.76 o
  -1  12  13      135.90      209.71     87.37 o
   0  12  13     4689.77     4405.09    179.18 o
   1  12  13     2149.70     2260.84    139.23 o
   2  12  13     2329.61     1987.48    161.25 o
   3  12  13     7991.11     7327.56    330.03 o
   4  12  13     6953.36     6735.73    327.71 o
   5  12  13     1567.75     1623.12    213.72 o
   6  12  13      113.32      -71.00    177.02 o
 -13  13  13      240.82      171.95    217.13 o
 -12  13  13       38.08       19.93    196.57 o
 -11  13  13     1893.25     1719.00    235.20 o
 -10  13  13     1142.50     1311.94    206.89 o
  -9  13  13      124.19       60.52    126.84 o
  -8  13  13      109.41       39.21    120.89 o
  -7  13  13      152.79      220.56     99.97 o
  -6  13  13       17.48       50.29     92.82 o
  -5  13  13       64.50      270.40    112.73 o
  -4  13  13      638.51      555.11     95.89 o
  -3  13  13       87.89      142.13     84.26 o
  -2  13  13        2.13       19.48     83.27 o
  -1  13  13     2571.41     2411.35    136.74 o
   0  13  13       93.37      188.56     95.49 o
   1  13  13      739.09      714.99    117.38 o
   2  13  13      762.63      778.06    141.63 o
   3  13  13      455.48      316.13    165.72 o
   4  13  13      348.71      175.38    167.25 o
   5  13  13       90.99      -84.88    179.70 o
 -12  14  13      371.27      235.64    210.52 o
 -11  14  13      488.99      233.57    196.38 o
 -10  14  13      491.43      401.89    181.89 o
  -9  14  13     2897.36     3294.60    222.03 o
  -8  14  13     1110.17     1171.13    131.95 o
  -7  14  13      891.15      832.30    118.55 o
  -6  14  13     1044.80     1042.58    121.94 o
  -5  14  13     3359.61     3093.69    163.66 o
  -4  14  13      780.33      550.89    116.28 o
  -3  14  13     7994.94     8179.67    240.03 o
  -2  14  13     1128.37     1287.99    113.39 o
  -1  14  13       32.46      -79.86     89.04 o
   0  14  13      700.63      745.48    112.17 o
   1  14  13     5911.18     5787.79    254.13 o
   2  14  13     1731.10     1616.45    170.30 o
   3  14  13     3985.68     4241.86    325.43 o
   4  14  13     3312.90     3374.24    266.95 o
 -11  15  13     6327.00     6413.37    647.05 o
 -10  15  13     1178.95      730.44    206.53 o
  -9  15  13      159.38       19.51    164.59 o
  -8  15  13     3495.57     3489.32    256.37 o
  -7  15  13     7727.60     8074.65    334.97 o
  -6  15  13     9989.01     9255.83    353.30 o
  -5  15  13    15280.59    14116.33    382.73 o
  -4  15  13     2398.15     2385.84    151.44 o
  -3  15  13      379.17      251.89    115.06 o
  -2  15  13     1722.12     1552.82    136.48 o
  -1  15  13     5990.82     6304.00    223.42 o
   0  15  13     4924.95     4791.99    311.52 o
   1  15  13     1324.35     1237.20    160.86 o
   2  15  13      515.39      529.56    144.57 o
   3  15  13      309.26      604.57    175.04 o
  -9  16  13    11241.83    11229.25    492.75 o
  -8  16  13    16624.48    17310.98   1113.76 o
  -7  16  13     3786.62     3345.79    308.39 o
  -6  16  13      411.09      358.41    111.52 o
  -5  16  13     3309.01     2894.89    168.37 o
  -4  16  13    12504.39    12519.95    358.15 o
  -3  16  13     9816.36     9321.73    302.24 o
  -2  16  13     8619.17     8114.32    286.59 o
  -1  16  13      290.15      102.02    140.24 o
   0  16  13        0.65       71.67    146.31 o
   1  16  13     2538.20     2433.70    225.51 o
  -7  17  13    13507.13    13071.67    545.83 o
  -6  17  13    17547.29    16323.80    431.93 o
  -5  17  13     7752.04     7704.67    330.84 o
  -4  17  13     1973.27     1733.21    146.07 o
  -3  17  13      671.98      583.06    122.58 o
  -2  17  13     4363.98     4187.70    204.42 o
  -1  17  13     5655.28     6280.48    267.45 o
 -17   0  14    13972.90    13972.94    890.61 o
 -16   0  14     6291.68     5689.97    468.80 o
 -15   0  14    16790.30    16724.53    481.19 o
 -14   0  14      683.38      346.00    163.29 o
 -13   0  14     1900.73     2027.30    164.43 o
 -12   0  14     5351.65     5755.69    470.93 o
 -11   0  14     2167.30     2433.69    150.47 o
 -10   0  14    25836.73    26093.76    809.10 o
  -9   0  14     5882.73     6420.62    185.04 o
  -8   0  14     7111.03     7311.66    197.04 o
  -7   0  14      512.59      411.41     55.23 o
  -6   0  14    47903.44    49428.77    855.46 o
  -5   0  14    84556.50    85538.44   1333.87 o
  -4   0  14    43505.85    42406.53    682.57 o
  -3   0  14     3720.65     4164.14    117.46 o
  -2   0  14      620.58      834.86     56.74 o
  -1   0  14     3526.08     3199.36    128.99 o
   0   0  14    48539.75    49318.50    863.62 o
   1   0  14    23739.80    24996.84    440.15 o
   2   0  14    34747.75    35145.30    659.32 o
   3   0  14    66941.30    67298.55   1328.14 o
   4   0  14     9018.63     9332.30    287.04 o
   5   0  14      233.07      437.23    114.08 o
   6   0  14     6145.44     6764.79    268.25 o
   7   0  14    39992.04    39984.01   1004.55 o
   8   0  14    17856.76    18959.16    752.97 o
   9   0  14     2222.86     2605.64    350.51 o
 -17   1  14      195.99       79.52    113.51 o
 -16   1  14       50.88       77.55    106.39 o
 -15   1  14    10526.40    10212.07    268.91 o
 -14   1  14     1837.94     1799.97    176.38 o
 -13   1  14    10947.87    10882.44    327.24 o
 -12   1  14    15524.37    15982.03    315.54 o
 -11   1  14      154.93       86.76     65.39 o
 -10   1  14     2045.60     1888.34     85.25 o
  -9   1  14    15087.76    14610.64    224.09 o
  -8   1  14    63192.20    62133.20    736.59 o
  -7   1  14    39133.71    38852.25    449.03 o
  -6   1  14    27587.98    27805.00    329.60 o
  -5   1  14     1171.90     1197.21     46.63 o
  -4   1  14       55.51       85.04     36.12 o
  -3   1  14     2702.55     2613.06     63.77 o
  -2   1  14    19067.88    18556.92    242.96 o
  -1   1  14    20355.26    21919.32    293.69 o
   0   1  14    15982.35    16208.76    224.66 o
   1   1  14     1421.50     1297.15     61.45 o
   2   1  14    11115.37    10723.53    184.55 o
   3   1  14    13633.67    14135.37    241.07 o
   4   1  14    53766.27    55041.03    783.01 o
   5   1  14    22184.16    21747.58    366.14 o
   6   1  14     7133.35     7738.55    238.17 o
   7   1  14       85.45      -47.50    120.77 o
   8   1  14      349.40      382.07    144.82 o
   9   1  14     3671.17     3849.16    420.88 o
 -17   2  14     2383.15     1958.69    170.15 o
 -16   2  14    13191.01    13465.91    354.49 o
 -15   2  14     6041.31     5521.22    203.71 o
 -14   2  14     1031.48      520.42    102.41 o
 -13   2  14       36.98      -13.31     79.99 o
 -12   2  14    11638.46    11877.22    258.48 o
 -11   2  14     4159.61     4352.79    131.51 o
 -10   2  14     2262.73     2186.84     90.81 o
  -9   2  14     8066.28     7751.19    161.43 o
  -8   2  14     9648.05     9292.45    156.54 o
  -7   2  14     4025.63     3752.19     83.21 o
  -6   2  14     4213.96     4145.89     87.88 o
  -5   2  14     8785.79     8478.30    127.24 o
  -4   2  14    22161.82    23713.74    298.43 o
  -3   2  14    28446.01    29264.71    359.15 o
  -2   2  14       11.31       13.15     32.70 o
  -1   2  14      683.90      717.13     43.70 o
   0   2  14      237.62      220.63     43.66 o
   1   2  14    10039.89     9859.98    172.40 o
   2   2  14     3480.90     3751.92    125.44 o
   3   2  14    18473.62    18702.13    295.71 o
   4   2  14     3987.31     3963.17    123.53 o
   5   2  14     4190.86     4047.62    138.75 o
   6   2  14     1750.58     1762.41    133.87 o
   7   2  14     5532.64     5693.10    250.95 o
   8   2  14     2463.91     2372.59    189.10 o
   9   2  14       68.29       26.23    152.39 o
 -17   3  14      105.69      201.22    137.59 o
 -16   3  14     1033.34      732.29    141.49 o
 -15   3  14       20.15      -95.79     95.79 o
 -14   3  14      576.04      360.45     97.91 o
 -13   3  14     2852.55     2707.03    144.56 o
 -12   3  14      283.77      127.88     97.12 o
 -11   3  14     2476.06     2305.48    128.93 o
 -10   3  14     1230.52      983.29     71.76 o
  -9   3  14      511.75      384.18     52.91 o
  -8   3  14      360.75      361.87     45.79 o
  -7   3  14      612.57      638.37     47.82 o
  -6   3  14      815.35      779.68     43.01 o
  -5   3  14      678.06      661.63     39.04 o
  -4   3  14       35.27       54.94     32.88 o
  -3   3  14       98.22      174.52     35.29 o
  -2   3  14       17.63       50.46     33.44 o
  -1   3  14     8409.74     8317.59    141.54 o
   0   3  14        6.96      -12.96     38.37 o
   1   3  14      451.17      456.54     53.80 o
   2   3  14      375.40      251.60     59.16 o
   3   3  14     6935.88     6674.51    155.06 o
   4   3  14      894.20      790.22     83.25 o
   5   3  14      447.72      332.12     95.40 o
   6   3  14      189.61      297.41    100.36 o
   7   3  14       95.42        0.49    109.66 o
   8   3  14      134.71       47.94    136.20 o
   9   3  14     1566.62     1717.18    211.94 o
 -17   4  14      630.53      371.63    144.68 o
 -16   4  14     2831.66     2328.03    177.30 o
 -15   4  14     2211.74     1724.90    152.77 o
 -14   4  14       11.74      -98.84     98.84 o
 -13   4  14       32.40      -13.08     81.12 o
 -12   4  14     1256.53     1189.54     95.21 o
 -11   4  14      654.64      607.92     77.95 o
 -10   4  14     3722.07     3750.32    126.68 o
  -9   4  14     3965.47     3530.98     99.73 o
  -8   4  14       41.71      -39.42     39.42 o
  -7   4  14     1504.25     1401.43     59.77 o
  -6   4  14      877.18      858.89     47.11 o
  -5   4  14    10990.05    10958.04    152.22 o
  -4   4  14      574.54      611.63     42.08 o
  -3   4  14     3452.08     3578.01     79.30 o
  -2   4  14     1263.57     1137.60     48.82 o
  -1   4  14      399.21      352.38     40.09 o
   0   4  14      346.11      388.41     47.45 o
   1   4  14      515.34      418.08     54.76 o
   2   4  14     1212.55     1196.50     78.30 o
   3   4  14       53.87      -40.27     62.75 o
   4   4  14      340.60      325.77     75.56 o
   5   4  14      417.62      393.68     97.45 o
   6   4  14      261.08      278.87    104.08 o
   7   4  14     1306.37     1261.63    133.32 o
   8   4  14       52.93       10.55    133.07 o
   9   4  14       12.22     -158.89    158.89 o
 -17   5  14     2993.09     2412.94    237.22 o
 -16   5  14      148.59      -90.56    121.01 o
 -15   5  14     4995.39     4596.71    203.59 o
 -14   5  14     1715.21     1430.91    133.09 o
 -13   5  14     6725.63     7037.04    224.57 o
 -12   5  14     9612.57     9843.76    231.06 o
 -11   5  14      302.06      157.85     68.38 o
 -10   5  14      282.43       58.67     57.91 o
  -9   5  14    10523.80    10583.65    200.95 o
  -8   5  14    11635.65    11622.08    195.55 o
  -7   5  14    15650.40    15877.98    228.62 o
  -6   5  14    14249.59    14245.38    197.77 o
  -5   5  14     5956.66     6085.02    101.19 o
  -4   5  14     2334.86     2403.24     61.46 o
  -3   5  14      233.43      280.44     34.15 o
  -2   5  14     8095.76     7900.26    120.13 o
  -1   5  14     3143.70     3235.88     81.94 o
   0   5  14    15188.99    15032.58    238.22 o
   1   5  14     3249.91     2975.40    118.31 o
   2   5  14     5723.89     6145.56    156.27 o
   3   5  14     5661.03     5755.92    168.45 o
   4   5  14    17582.70    17773.48    337.37 o
   5   5  14     9335.19     9439.55    238.14 o
   6   5  14      634.10      593.40    114.64 o
   7   5  14     1311.19     1321.25    140.04 o
   8   5  14      247.24       75.01    124.95 o
 -16   6  14     7410.89     7163.03    394.89 o
 -15   6  14     7154.67     6761.98    265.10 o
 -14   6  14     1586.26     1272.28    129.83 o
 -13   6  14      372.39      292.48     98.23 o
 -12   6  14     3524.58     3125.37    144.36 o
 -11   6  14     5649.00     5488.57    161.63 o
 -10   6  14    10089.81    10209.06    201.44 o
  -9   6  14     4265.86     4404.28    119.98 o
  -8   6  14     1362.67     1464.99     68.47 o
  -7   6  14      234.11      305.81     53.99 o
  -6   6  14    20093.43    19979.84    263.42 o
  -5   6  14    44986.65    45478.60    545.03 o
  -4   6  14    31715.64    31979.61    395.09 o
  -3   6  14    15205.12    15057.29    209.05 o
  -2   6  14       95.72      101.35     37.17 o
  -1   6  14     3997.35     3998.49    118.36 o
   0   6  14     6353.94     6310.08    138.57 o
   1   6  14    21273.56    21350.35    321.07 o
   2   6  14    26119.44    25298.29    393.73 o
   3   6  14    24484.09    24611.00    422.18 o
   4   6  14     2758.00     3013.67    133.93 o
   5   6  14     2067.77     2334.69    131.40 o
   6   6  14     5582.83     5526.15    209.20 o
   7   6  14    21679.11    21926.98    460.38 o
   8   6  14    11506.94    11004.77    354.22 o
 -16   7  14      733.81      464.76    138.28 o
 -15   7  14      283.91      185.90    121.72 o
 -14   7  14     7044.11     7240.81    253.32 o
 -13   7  14     2430.16     2453.96    181.33 o
 -12   7  14     6212.57     6290.69    214.89 o
 -11   7  14     4082.15     4108.77    169.21 o
 -10   7  14     2814.47     2773.76    134.82 o
  -9   7  14    10617.78    10935.62    208.15 o
  -8   7  14    30902.38    30638.91    462.09 o
  -7   7  14    36537.17    36599.36    502.47 o
  -6   7  14     4403.99     4752.01    110.04 o
  -5   7  14    10082.86    10275.14    168.47 o
  -4   7  14     7808.98     7981.55    143.11 o
  -3   7  14     6805.65     6738.87    129.63 o
  -2   7  14    11079.54    11310.20    179.94 o
  -1   7  14    44727.04    44174.49    561.67 o
   0   7  14     5653.35     5550.88    132.13 o
   1   7  14     9740.63     9523.69    191.72 o
   2   7  14      706.81      691.29     77.82 o
   3   7  14    34380.21    33885.65    551.18 o
   4   7  14    12289.75    12436.34    267.99 o
   5   7  14    29843.45    30230.26    520.33 o
   6   7  14    15430.47    16060.03    362.28 o
   7   7  14      221.40      -15.76    141.87 o
   8   7  14      600.31      423.52    172.44 o
 -16   8  14     6976.10     6740.08    265.45 o
 -15   8  14     6248.55     5466.44    233.85 o
 -14   8  14       88.54      -98.51     98.51 o
 -13   8  14     3239.01     3325.27    149.95 o
 -12   8  14      685.81      737.76     85.86 o
 -11   8  14    12170.59    12222.44    278.33 o
 -10   8  14     6659.04     6624.33    224.04 o
  -9   8  14     9599.82     9394.19    225.30 o
  -8   8  14    34450.82    34120.91    590.00 o
  -7   8  14     5630.93     5768.43    153.19 o
  -6   8  14     6145.11     6283.30    145.80 o
  -5   8  14     7467.26     7590.79    196.41 o
  -4   8  14    57453.82    57794.83    800.24 o
  -3   8  14     4066.38     4054.44    114.59 o
  -2   8  14      312.56      395.93     54.77 o
  -1   8  14      818.48      760.50     63.01 o
   0   8  14     6947.96     7139.35    160.50 o
   1   8  14     3483.62     3305.84    111.85 o
   2   8  14     5169.26     5295.62    156.94 o
   3   8  14     6213.30     6610.40    199.67 o
   4   8  14     3430.38     3365.50    178.21 o
   5   8  14      577.02      346.16    121.73 o
   6   8  14    13027.20    13832.35    505.28 o
   7   8  14     6770.52     6927.33    264.71 o
 -15   9  14     2275.27     2477.61    219.21 o
 -14   9  14      131.06       12.91    116.72 o
 -13   9  14     2428.47     2453.55    159.45 o
 -12   9  14     3112.68     3302.58    226.01 o
 -11   9  14      355.31      324.05     88.00 o
 -10   9  14     4893.33     4674.83    160.28 o
  -9   9  14     3420.13     3392.22    133.18 o
  -8   9  14     7781.51     8193.84    230.27 o
  -7   9  14     2895.69     2746.36    105.18 o
  -6   9  14     6487.24     6506.17    149.26 o
  -5   9  14       19.46       44.03     51.20 o
  -4   9  14      901.81     1003.36     66.43 o
  -3   9  14       65.80       90.38     51.37 o
  -2   9  14     5473.10     5804.65    139.12 o
  -1   9  14     2611.67     2598.18     94.47 o
   0   9  14     4276.93     4370.34    125.95 o
   1   9  14     5058.20     4934.69    139.73 o
   2   9  14      856.95      878.82    109.39 o
   3   9  14     1474.43     1524.12    155.58 o
   4   9  14     1562.93     1654.98    144.21 o
   5   9  14     1601.39     1323.89    110.22 o
   6   9  14      376.63      305.22    106.65 o
   7   9  14      213.11      422.36    117.09 o
 -15  10  14      720.95      464.20    180.35 o
 -14  10  14      856.19      607.06    174.46 o
 -13  10  14       28.47      -42.19    121.21 o
 -12  10  14       96.31      123.41    168.78 o
 -11  10  14       34.11        3.41     90.56 o
 -10  10  14      398.75      374.27     82.32 o
  -9  10  14       92.38        1.69     71.15 o
  -8  10  14     1148.78     1121.98     89.41 o
  -7  10  14       92.18      -19.34     60.25 o
  -6  10  14      268.79      335.27     57.89 o
  -5  10  14        2.67       60.19     53.00 o
  -4  10  14      370.58      315.20     56.72 o
  -3  10  14       26.95       67.82     53.52 o
  -2  10  14     3525.54     3273.45    130.96 o
  -1  10  14      662.99      502.75     72.16 o
   0  10  14      481.05      426.66     74.39 o
   1  10  14      313.26      437.76     81.08 o
   2  10  14       46.15      -28.16    100.74 o
   3  10  14      467.25      303.93    116.81 o
   4  10  14      828.81      651.36    131.52 o
   5  10  14      753.79      741.11    146.51 o
   6  10  14      437.27      313.66    146.90 o
 -14  11  14     4977.90     5395.82    293.34 o
 -13  11  14     2831.18     2649.79    206.91 o
 -12  11  14      877.99      494.47    137.64 o
 -11  11  14     1301.84     1335.21    220.32 o
 -10  11  14      333.61      343.87    101.95 o
  -9  11  14     2107.46     2079.74    131.64 o
  -8  11  14      674.28      676.99     76.72 o
  -7  11  14     4793.51     5012.35    150.21 o
  -6  11  14     6449.94     6238.15    176.87 o
  -5  11  14     5208.14     5374.22    172.11 o
  -4  11  14      918.21      836.66     81.46 o
  -3  11  14      180.97      295.87     83.63 o
  -2  11  14      230.70      299.87     84.97 o
  -1  11  14     1291.08     1472.02    147.84 o
   0  11  14      399.90      494.67     79.41 o
   1  11  14      917.04     1026.28    101.77 o
   2  11  14     1893.24     1689.30    138.81 o
   3  11  14     2859.15     2999.39    222.80 o
   4  11  14     4762.48     4713.36    226.09 o
   5  11  14     2361.99     2482.90    184.60 o
   6  11  14     2110.64     2150.85    188.25 o
 -13  12  14      160.02     -166.05    544.49 o
 -12  12  14      579.20      375.77    198.59 o
 -11  12  14     1413.84     1477.01    219.99 o
 -10  12  14     8282.47     8651.01    357.24 o
  -9  12  14     5568.48     5433.67    280.44 o
  -8  12  14     1224.49     1092.84    106.15 o
  -7  12  14     1626.12     1653.10    135.61 o
  -6  12  14     8327.52     8308.71    262.73 o
  -5  12  14    17011.29    17279.51    371.82 o
  -4  12  14    12236.61    12472.24    297.73 o
  -3  12  14     1587.43     1661.38    114.73 o
  -2  12  14     2326.32     2492.37    134.42 o
  -1  12  14     2045.48     2037.74    129.04 o
   0  12  14     8181.63     8077.22    246.67 o
   1  12  14     6731.55     6834.74    233.47 o
   2  12  14    13958.10    14008.17    695.41 o
   3  12  14     5186.24     4826.58    279.60 o
   4  12  14     1773.86     2165.99    219.75 o
   5  12  14      116.00      -50.92    173.16 o
 -13  13  14     5891.30     5639.91    391.20 o
 -12  13  14     1692.24     1844.68    252.01 o
 -11  13  14     1695.18     1559.08    231.45 o
 -10  13  14       96.71       44.54    165.72 o
  -9  13  14    11152.78    10877.47    398.10 o
  -8  13  14    12868.53    12733.03    772.86 o
  -7  13  14    19827.81    18198.04    530.14 o
  -6  13  14     8288.57     8127.54    366.17 o
  -5  13  14       43.62      174.36     87.28 o
  -4  13  14      456.97      268.41     90.96 o
  -3  13  14     2637.12     2541.43    179.50 o
  -2  13  14    13378.16    13371.86    321.77 o
  -1  13  14     6619.31     6547.51    222.32 o
   0  13  14     6633.91     6844.15    239.10 o
   1  13  14     5653.25     5069.60    237.72 o
   2  13  14     2158.86     2161.77    205.49 o
   3  13  14     9802.74     9116.49    385.01 o
   4  13  14    18756.75    17939.44   1189.13 o
 -12  14  14     1534.03     1720.22    260.61 o
 -11  14  14     4686.18     4919.49    343.09 o
 -10  14  14     6397.64     6417.49    427.14 o
  -9  14  14     3352.67     3182.35    220.97 o
  -8  14  14     3359.45     3240.56    217.96 o
  -7  14  14       34.58       55.89    100.40 o
  -6  14  14     8429.88     7892.09    382.73 o
  -5  14  14    16675.72    16066.55    449.57 o
  -4  14  14    15153.29    15344.36    349.86 o
  -3  14  14     2223.39     2565.50    141.66 o
  -2  14  14      702.21      729.70    105.92 o
  -1  14  14      315.00      226.33     98.40 o
   0  14  14     3027.60     2819.44    161.48 o
   1  14  14     8057.29     8892.59    322.82 o
   2  14  14    13528.79    12794.73    454.53 o
   3  14  14    14352.76    13846.79    689.09 o
 -10  15  14      350.88      510.74    195.47 o
  -9  15  14     1966.24     1803.12    239.37 o
  -8  15  14     3291.25     3467.01    215.17 o
  -7  15  14     3559.66     3146.12    178.79 o
  -6  15  14     6668.33     6389.35    323.74 o
  -5  15  14     1992.31     1904.88    147.43 o
  -4  15  14      863.14      963.88    125.64 o
  -3  15  14      149.85      183.66    108.37 o
  -2  15  14     1441.01     1370.21    141.84 o
  -1  15  14     6315.41     6428.91    230.06 o
   0  15  14     1252.93     1301.06    131.74 o
   1  15  14     2173.40     2537.16    195.50 o
   2  15  14      251.98      -30.45    159.84 o
  -9  16  14     1232.10     1182.08    165.52 o
  -8  16  14       61.33      141.17    119.28 o
  -7  16  14      246.45      111.86    115.77 o
  -6  16  14      347.45      457.29    119.26 o
  -5  16  14     1136.02     1049.44    131.77 o
  -4  16  14      349.83      330.03    115.52 o
  -3  16  14     1807.00     1974.17    258.20 o
  -2  16  14      929.41      966.87    136.75 o
  -1  16  14      182.52       66.50    115.56 o
   0  16  14      259.64       90.86    155.20 o
  -6  17  14      318.79      309.22    120.65 o
  -5  17  14     2612.59     2386.72    165.61 o
  -4  17  14      805.86      908.83    250.88 o
  -3  17  14      225.48      109.22    117.98 o
  -2  17  14       71.49      348.45    307.66 o
 -17   1  15       83.07     -105.46    105.46 o
 -16   1  15     4046.57     3675.36    168.81 o
 -15   1  15      148.59      -95.70     95.70 o
 -14   1  15      697.56      666.02    102.21 o
 -13   1  15      158.57       14.98     80.60 o
 -12   1  15        2.86      -71.50     71.50 o
 -11   1  15      636.77      463.31     67.89 o
 -10   1  15    18038.39    17940.78    269.09 o
  -9   1  15     5238.04     5242.05    123.07 o
  -8   1  15     3709.73     3623.79     85.44 o
  -7   1  15      454.50      289.01     39.58 o
  -6   1  15    15568.31    15072.63    198.50 o
  -5   1  15       52.32       24.12     32.73 o
  -4   1  15    20642.60    21046.34    259.04 o
  -3   1  15    23745.88    24011.48    304.17 o
  -2   1  15      346.00      401.57     39.79 o
  -1   1  15     3833.60     3719.09     94.76 o
   0   1  15     4464.53     4571.93    105.49 o
   1   1  15     6721.08     6507.97    125.83 o
   2   1  15     7854.85     7995.82    160.92 o
   3   1  15    33853.10    33834.90    482.20 o
   4   1  15     2460.34     2609.17    114.73 o
   5   1  15     1566.35     1664.60    105.51 o
   6   1  15      415.89      624.25    112.94 o
   7   1  15     5799.94     5725.71    249.45 o
   8   1  15      106.84      175.54    176.46 o
 -17   2  15    17782.02    17390.30    580.20 o
 -16   2  15     1156.30      529.06    120.69 o
 -15   2  15      842.10      578.83    112.88 o
 -14   2  15     2215.90     2218.14    133.47 o
 -13   2  15    21826.80    22303.29    413.89 o
 -12   2  15     5332.47     5554.04    158.02 o
 -11   2  15    11130.72    10877.08    217.29 o
 -10   2  15     6756.86     6878.91    159.75 o
  -9   2  15     2068.35     1951.88     73.44 o
  -8   2  15     6718.25     6557.91    123.28 o
  -7   2  15    34461.25    33678.43    395.60 o
  -6   2  15    50125.91    48988.99    555.46 o
  -5   2  15    17180.35    17075.85    218.11 o
  -4   2  15     2393.32     2520.96     69.58 o
  -3   2  15     1911.25     2015.31     63.22 o
  -2   2  15    12833.61    12883.76    184.30 o
  -1   2  15    22995.83    22733.72    283.05 o
   0   2  15    12416.63    12749.95    191.16 o
   1   2  15     9033.38     9139.23    166.08 o
   2   2  15    10715.10    11264.78    205.14 o
   3   2  15     1628.69     1683.92     88.51 o
   4   2  15     9664.16     9979.07    215.38 o
   5   2  15    21450.11    21091.70    420.67 o
   6   2  15    15702.92    16199.92    363.76 o
   7   2  15     1761.12     1871.67    172.08 o
   8   2  15      766.93      477.88    158.21 o
 -17   3  15     3491.26     2939.56    193.61 o
 -16   3  15    18677.89    17244.44    471.71 o
 -15   3  15    20794.20    21222.09    455.06 o
 -14   3  15     6362.67     6297.72    202.35 o
 -13   3  15     9617.16    10161.55    245.65 o
 -12   3  15     1134.40      810.29     89.99 o
 -11   3  15    16700.52    16293.17    286.35 o
 -10   3  15    35926.07    35697.51    530.67 o
  -9   3  15    68733.16    68271.76    846.15 o
  -8   3  15    64234.95    62604.20    775.68 o
  -7   3  15    14347.85    14343.10    193.34 o
  -6   3  15     3511.99     3602.52    107.97 o
  -5   3  15     4907.04     5117.67     96.69 o
  -4   3  15    21804.97    22096.03    283.66 o
  -3   3  15    26311.28    27056.13    338.49 o
  -2   3  15     7136.61     7394.73    123.60 o
  -1   3  15     3143.73     3249.06     80.78 o
   0   3  15     3153.16     3084.79     85.48 o
   1   3  15    25683.01    25481.81    367.81 o
   2   3  15    43434.07    43725.01    632.42 o
   3   3  15    24493.89    24592.95    396.45 o
   4   3  15     7018.57     7065.16    184.77 o
   5   3  15       65.62      -37.99     92.16 o
   6   3  15     2839.85     2900.03    161.70 o
   7   3  15     6510.85     6823.29    303.08 o
   8   3  15     4716.35     4237.83    234.76 o
 -17   4  15    14809.23    14432.50    467.16 o
 -16   4  15     5531.18     5301.06    263.21 o
 -15   4  15        0.41     -105.26    105.26 o
 -14   4  15     4630.69     4327.09    189.67 o
 -13   4  15    18764.46    19608.79    377.16 o
 -12   4  15    11744.24    12660.21    268.99 o
 -11   4  15    13043.08    13076.11    266.13 o
 -10   4  15    17350.89    16870.79    286.70 o
  -9   4  15     1566.91     1673.24     71.01 o
  -8   4  15    11293.01    11357.74    181.99 o
  -7   4  15    36761.86    36425.90    443.71 o
  -6   4  15   101365.04   101694.61   1116.11 o
  -5   4  15    26736.16    26653.66    318.92 o
  -4   4  15     2913.02     2900.40     75.43 o
  -3   4  15     3841.38     3897.24     86.96 o
  -2   4  15    24606.92    24575.35    301.85 o
  -1   4  15    11239.27    11644.84    169.29 o
   0   4  15    29417.73    30041.25    399.32 o
   1   4  15    16361.01    16470.42    298.64 o
   2   4  15     2474.63     2523.35    116.74 o
   3   4  15      127.21      150.20     70.22 o
   4   4  15    10597.40    10822.48    248.98 o
   5   4  15    23353.56    24218.57    469.04 o
   6   4  15     8772.66     9531.44    357.14 o
   7   4  15     5831.72     6002.36    233.75 o
   8   4  15      233.10      158.78    199.21 o
 -17   5  15     4748.66     4594.90    226.05 o
 -16   5  15     1020.98      595.17    137.04 o
 -15   5  15     5887.90     5628.92    222.80 o
 -14   5  15     2990.06     3008.83    163.53 o
 -13   5  15      569.13      565.39    106.44 o
 -12   5  15     1004.83      959.31     93.26 o
 -11   5  15     3472.24     3351.06    128.07 o
 -10   5  15     8334.13     8209.51    187.42 o
  -9   5  15    42423.27    42350.75    577.41 o
  -8   5  15    23997.66    24232.34    372.52 o
  -7   5  15      503.50      339.16     47.88 o
  -6   5  15     1634.31     1547.33     59.06 o
  -5   5  15    32162.35    33615.78    380.80 o
  -4   5  15    37119.58    37632.43    421.85 o
  -3   5  15     1239.36     1346.94     53.98 o
  -2   5  15    10144.02    10145.51    160.90 o
  -1   5  15     1156.62     1201.01     62.56 o
   0   5  15     3992.52     3732.42    106.50 o
   1   5  15     9605.86    10077.66    201.48 o
   2   5  15    41800.63    41276.26    604.69 o
   3   5  15    20473.29    20510.00    347.92 o
   4   5  15     5617.81     6001.25    184.86 o
   5   5  15       36.48      -89.39     89.46 o
   6   5  15      920.09      980.75    127.52 o
   7   5  15     2033.04     1898.59    157.58 o
   8   5  15     2976.08     2975.13    235.14 o
 -16   6  15      223.82     -109.80    146.28 o
 -15   6  15       16.20     -105.07    105.07 o
 -14   6  15     2226.04     1971.39    141.94 o
 -13   6  15      428.58      257.44     96.81 o
 -12   6  15      207.39      197.18     80.61 o
 -11   6  15     1847.99     1630.40    100.73 o
 -10   6  15      439.77      305.98     65.88 o
  -9   6  15        8.74      -52.22     52.22 o
  -8   6  15      255.45      196.94     48.87 o
  -7   6  15     5843.83     5957.70    118.59 o
  -6   6  15     9782.10    10163.23    160.96 o
  -5   6  15     1390.78     1544.44     60.69 o
  -4   6  15       57.54       23.84     35.28 o
  -3   6  15      464.46      540.10     46.00 o
  -2   6  15    12485.70    12615.75    198.16 o
  -1   6  15      628.97      591.71     58.72 o
   0   6  15     2450.69     2445.81     89.95 o
   1   6  15     7953.61     7613.20    173.00 o
   2   6  15      683.84      595.39     77.89 o
   3   6  15      206.29      165.76     80.31 o
   4   6  15     1596.09     1639.75    114.74 o
   5   6  15     8849.60     8877.07    238.57 o
   6   6  15      606.83      600.56    123.66 o
   7   6  15     1327.06     1292.88    147.71 o
   8   6  15       91.34      -75.50    137.45 o
 -16   7  15      423.21      252.81    135.43 o
 -15   7  15       27.95      159.60    118.24 o
 -14   7  15       91.49     -100.43    106.26 o
 -13   7  15        4.28      -84.31     84.31 o
 -12   7  15      635.73      502.13     87.31 o
 -11   7  15      253.21      237.90     69.38 o
 -10   7  15     1122.88     1174.74     78.92 o
  -9   7  15      294.28      355.43     61.02 o
  -8   7  15     2986.48     3026.85     95.08 o
  -7   7  15      870.88     1006.14     57.02 o
  -6   7  15       23.21       30.86     44.51 o
  -5   7  15     1737.80     1724.25     68.98 o
  -4   7  15     2459.88     2409.72     78.49 o
  -3   7  15      264.16      259.92     48.82 o
  -2   7  15      159.80      126.46     43.18 o
  -1   7  15      610.88      698.91     61.62 o
   0   7  15      359.71      363.15     59.15 o
   1   7  15     1141.67     1075.25     79.59 o
   2   7  15     5778.78     5937.14    175.83 o
   3   7  15       85.81       52.33     80.01 o
   4   7  15     3525.06     3441.67    148.80 o
   5   7  15     4153.49     4226.52    183.19 o
   6   7  15       87.61        6.30    136.08 o
   7   7  15     1179.83     1386.15    183.06 o
 -16   8  15     1232.74      970.54    150.27 o
 -15   8  15        8.25     -106.54    106.54 o
 -14   8  15      188.70      163.42    100.64 o
 -13   8  15     1689.03     1722.39    129.54 o
 -12   8  15     1210.32     1240.10     94.50 o
 -11   8  15     3250.23     3078.03    120.65 o
 -10   8  15      696.14      690.57     87.47 o
  -9   8  15      566.81      599.16     81.92 o
  -8   8  15     4028.22     4015.58    131.74 o
  -7   8  15    22871.53    22876.42    356.24 o
  -6   8  15    29535.20    29936.93    445.07 o
  -5   8  15     1242.70     1330.31     73.20 o
  -4   8  15       49.57       78.73     53.32 o
  -3   8  15     4032.02     3970.19    115.47 o
  -2   8  15     3633.35     3803.51    114.39 o
  -1   8  15     7737.09     8050.96    172.74 o
   0   8  15     8853.37     9220.22    190.28 o
   1   8  15     2666.16     2543.29    105.42 o
   2   8  15     3258.90     3205.77    138.94 o
   3   8  15      108.30      -40.24     86.89 o
   4   8  15     5946.20     6058.06    236.62 o
   5   8  15     2078.33     2210.75    169.34 o
   6   8  15     6289.08     6388.08    244.39 o
   7   8  15     1641.35     1540.68    160.64 o
 -15   9  15    10522.69    11171.53    367.55 o
 -14   9  15     6908.52     7459.49    265.94 o
 -13   9  15     2896.33     2781.80    169.49 o
 -12   9  15     2129.30     2015.15    127.51 o
 -11   9  15     9104.45     9184.45    275.50 o
 -10   9  15    13506.72    13800.81    432.63 o
  -9   9  15    27092.28    27812.32    500.69 o
  -8   9  15    32848.76    33127.56    579.51 o
  -7   9  15     7403.32     7426.48    166.50 o
  -6   9  15        5.45      -37.16     53.87 o
  -5   9  15     1342.98     1429.47     77.47 o
  -4   9  15     7091.45     7195.08    159.07 o
  -3   9  15     9505.61     9751.79    189.80 o
  -2   9  15    10803.16    10537.72    201.40 o
  -1   9  15      609.20      645.12     67.92 o
   0   9  15     1478.25     1498.19     85.75 o
   1   9  15     8222.15     8293.66    206.62 o
   2   9  15    20516.89    20874.32    455.99 o
   3   9  15    13189.90    13363.84    343.28 o
   4   9  15    10478.40    10901.20    314.76 o
   5   9  15     1344.95     1417.15    153.37 o
   6   9  15     1705.22     1821.18    188.81 o
 -15  10  15      191.50       34.32    203.46 o
 -14  10  15     6667.27     6832.79    332.51 o
 -13  10  15     7146.15     7572.74    283.50 o
 -12  10  15    22451.49    23535.11    548.40 o
 -11  10  15    10489.65    10832.24    265.45 o
 -10  10  15     1614.94     1321.25    103.29 o
  -9  10  15     1161.92     1331.90     99.16 o
  -8  10  15    26225.11    26202.98    438.50 o
  -7  10  15    19975.21    19935.33    321.87 o
  -6  10  15    26722.23    27802.71    420.89 o
  -5  10  15    27414.27    28082.24    423.25 o
  -4  10  15     1686.45     1591.39     83.64 o
  -3  10  15      209.20      147.97     58.26 o
  -2  10  15    11835.13    11800.83    218.77 o
  -1  10  15    12519.77    12517.56    258.46 o
   0  10  15     8392.49     8567.81    206.15 o
   1  10  15    22598.91    23150.39    411.36 o
   2  10  15      265.73      411.00    119.57 o
   3  10  15       30.99      161.60    117.52 o
   4  10  15     4448.12     4440.00    230.59 o
   5  10  15    30510.96    30632.43    715.18 o
   6  10  15     1989.17     2157.47    261.26 o
 -14  11  15     4295.64     4233.82    262.05 o
 -13  11  15     4865.34     4552.01    257.53 o
 -12  11  15       73.36      -67.04    147.18 o
 -11  11  15     4770.18     4768.04    185.36 o
 -10  11  15     7997.73     8017.10    236.79 o
  -9  11  15    35206.07    34901.17   1098.63 o
  -8  11  15     9360.11    10018.90    255.80 o
  -7  11  15     1067.20      886.18     74.62 o
  -6  11  15      103.77      129.29     60.43 o
  -5  11  15    14478.11    14743.50    269.91 o
  -4  11  15    12801.63    13508.58    253.03 o
  -3  11  15     4177.94     4279.81    155.09 o
  -2  11  15    16297.20    15910.34    320.08 o
  -1  11  15     4438.10     4802.45    188.13 o
   0  11  15      498.52      432.87     84.41 o
   1  11  15     5289.87     5369.30    181.55 o
   2  11  15    19402.54    19891.36    563.40 o
   3  11  15    21833.49    22462.54    628.42 o
   4  11  15     7143.02     6673.15    308.96 o
   5  11  15      129.53      194.46    136.51 o
 -13  12  15     5507.72     5275.99    376.09 o
 -12  12  15     1813.01     2106.49    264.19 o
 -11  12  15     3470.16     4021.86    302.25 o
 -10  12  15      555.24      367.12    166.27 o
  -9  12  15       47.57       22.65     92.90 o
  -8  12  15      355.44      428.49     99.46 o
  -7  12  15    11435.78    10966.06    249.72 o
  -6  12  15    14439.59    15133.32    304.96 o
  -5  12  15     1035.78     1065.05    114.12 o
  -4  12  15       45.21      -30.37     83.87 o
  -3  12  15     3799.37     3441.52    155.66 o
  -2  12  15     6172.30     6740.18    236.08 o
  -1  12  15     4539.96     4057.94    173.94 o
   0  12  15     5851.47     5750.27    213.49 o
   1  12  15     3529.25     3735.47    224.44 o
   2  12  15       85.61      120.97    144.86 o
   3  12  15       33.20       15.04    153.81 o
   4  12  15      712.16      830.35    223.44 o
 -13  13  15       10.54        6.34    351.01 o
 -12  13  15     1676.38     1841.96    261.63 o
 -11  13  15      111.84      255.20    182.68 o
 -10  13  15      489.40      536.52    158.64 o
  -9  13  15       76.46        3.14    108.01 o
  -8  13  15     1363.35     1617.88    202.73 o
  -7  13  15      124.50      114.41    104.14 o
  -6  13  15     2215.01     2285.08    133.28 o
  -5  13  15        5.32      -87.47     87.47 o
  -4  13  15     1781.36     1752.65    123.69 o
  -3  13  15       15.48       34.08     89.86 o
  -2  13  15      594.55      829.74    133.72 o
  -1  13  15     5681.90     5287.84    204.34 o
   0  13  15      366.81      518.72    112.10 o
   1  13  15       31.86      131.12    129.47 o
   2  13  15        9.81       96.50    151.88 o
   3  13  15      501.54      682.63    253.60 o
   4  13  15      305.41      163.47    177.59 o
 -11  14  15      444.84      202.72    196.32 o
 -10  14  15      251.25      252.08    141.82 o
  -9  14  15       28.30     -102.22    113.70 o
  -8  14  15     6399.45     6661.70    576.84 o
  -7  14  15     3584.74     3074.92    174.02 o
  -6  14  15      549.63      660.36    117.30 o
  -5  14  15     3541.72     3274.28    229.52 o
  -4  14  15      351.74      432.66    101.43 o
  -3  14  15      357.59      177.14     98.03 o
  -2  14  15      367.58      568.59    108.06 o
  -1  14  15     5773.99     5995.46    220.89 o
   0  14  15     1622.89     1436.82    137.93 o
   1  14  15     1540.61     1629.88    174.54 o
   2  14  15     1073.62     1367.12    271.90 o
   3  14  15      334.95      352.20    182.95 o
 -10  15  15    10069.55     9980.75    473.12 o
  -9  15  15     8972.60     9045.77    379.83 o
  -8  15  15     4823.27     4650.90    223.03 o
  -7  15  15     7524.02     7119.39    343.36 o
  -6  15  15      265.25      264.15    115.89 o
  -5  15  15     7309.41     6918.48    272.02 o
  -4  15  15     5774.17     5427.42    234.73 o
  -3  15  15     7680.11     7268.31    273.10 o
  -2  15  15     1142.82      982.83    123.20 o
  -1  15  15      108.65        3.57    106.91 o
   0  15  15     1628.90     1685.55    167.44 o
   1  15  15     5670.54     5924.35    280.20 o
  -8  16  15     2359.16     2289.01    172.05 o
  -7  16  15    17277.73    16105.86    434.16 o
  -6  16  15    15128.85    14451.73    403.25 o
  -5  16  15     7690.81     7348.61    275.57 o
  -4  16  15     4100.40     4268.28    211.20 o
  -3  16  15     2496.80     2360.15    168.51 o
  -2  16  15     2138.76     2514.41    211.44 o
  -1  16  15     4233.08     4090.31    217.07 o
 -17   0  16      979.55      607.50    175.07 o
 -16   0  16      736.86      745.96    163.26 o
 -15   0  16     1286.39     1107.92    162.29 o
 -14   0  16     7169.47     7538.71    291.96 o
 -13   0  16     6961.12     6895.16    479.17 o
 -12   0  16     1404.83     1401.02    128.90 o
 -11   0  16       33.43      -42.66     76.03 o
 -10   0  16     3785.52     3445.27    141.65 o
  -9   0  16    26830.75    26107.57    503.24 o
  -8   0  16    36169.45    36135.13    602.15 o
  -7   0  16    21108.48    21053.75    395.75 o
  -6   0  16    36045.14    36528.85    603.64 o
  -5   0  16       65.56      182.56     58.47 o
  -4   0  16    10169.89     9972.92    205.03 o
  -3   0  16    11182.92    11017.07    222.11 o
  -2   0  16    55056.78    56924.29    993.90 o
  -1   0  16    21192.79    21592.32    422.37 o
   0   0  16    10058.66    10659.17    236.85 o
   1   0  16     7197.61     7321.13    196.65 o
   2   0  16     4002.58     3993.19    165.10 o
   3   0  16    25648.65    26423.96    700.14 o
   4   0  16    21105.92    21740.40    519.89 o
   5   0  16    21049.10    21843.51    531.05 o
   6   0  16     1061.56     1020.27    293.92 o
   7   0  16       15.38      -80.79    215.86 o
   8   0  16     1658.24     1263.72    301.06 o
 -17   1  16     5336.68     5013.00    199.89 o
 -16   1  16     1040.30      814.36    117.84 o
 -15   1  16     2295.47     2236.87    149.90 o
 -14   1  16      677.65      451.85     94.90 o
 -13   1  16      145.42      -15.24     71.99 o
 -12   1  16      993.27      909.93     79.58 o
 -11   1  16    48584.95    47638.57    626.09 o
 -10   1  16    23768.60    23669.74    335.84 o
  -9   1  16     4979.29     5049.27    112.05 o
  -8   1  16     1943.26     1993.87     65.02 o
  -7   1  16    20701.94    19928.29    252.83 o
  -6   1  16    21504.98    21837.48    271.89 o
  -5   1  16     2703.64     2775.58     70.12 o
  -4   1  16    10962.59    10940.13    155.69 o
  -3   1  16     1029.56     1003.62     51.28 o
  -2   1  16     1446.56     1427.32     58.54 o
  -1   1  16      840.78      923.02     58.15 o
   0   1  16    22920.63    23126.14    307.77 o
   1   1  16    39932.62    40280.96    503.49 o
   2   1  16    23606.85    23354.61    338.62 o
   3   1  16     3370.77     3240.95    125.07 o
   4   1  16        1.40      -71.04     71.04 o
   5   1  16     1495.35     1596.86    117.71 o
   6   1  16     5359.12     5047.15    226.30 o
   7   1  16     2058.94     1937.06    205.45 o
   8   1  16     4814.44     5164.38    379.68 o
 -17   2  16      356.02      134.80    136.66 o
 -16   2  16     1878.83     1911.19    160.34 o
 -15   2  16     2623.89     2476.58    174.10 o
 -14   2  16     5329.30     5543.15    190.65 o
 -13   2  16     6018.48     6311.63    192.94 o
 -12   2  16     2186.52     2283.56    107.47 o
 -11   2  16      717.80      638.03     66.88 o
 -10   2  16       30.10      -46.82     46.82 o
  -9   2  16     3978.25     3935.30    111.01 o
  -8   2  16    14599.27    13991.76    193.53 o
  -7   2  16    16033.40    15792.57    209.66 o
  -6   2  16    13112.38    12906.94    178.43 o
  -5   2  16      215.26      178.21     36.53 o
  -4   2  16      831.79      829.28     49.53 o
  -3   2  16      665.61      698.93     47.32 o
  -2   2  16     6516.97     6545.29    122.19 o
  -1   2  16     8657.17     8802.41    150.64 o
   0   2  16     1494.89     1408.51     66.51 o
   1   2  16     2297.57     2057.16     83.62 o
   2   2  16     1317.00     1259.87     81.01 o
   3   2  16     9140.24     9226.92    194.45 o
   4   2  16     1109.53      999.63    106.52 o
   5   2  16     9685.40     9577.88    264.71 o
   6   2  16      203.54      163.68    111.11 o
   7   2  16     1239.83     1033.71    159.20 o
   8   2  16     1147.81      885.06    205.11 o
 -17   3  16      126.60     -129.50    129.50 o
 -16   3  16      277.01       89.38    127.49 o
 -15   3  16       90.91     -107.88    107.88 o
 -14   3  16       76.82       -1.23     88.95 o
 -13   3  16       15.75      -14.18     81.51 o
 -12   3  16     3050.02     3056.82    131.21 o
 -11   3  16      993.88      950.00    111.15 o
 -10   3  16      849.79      739.05     61.48 o
  -9   3  16      414.78      359.24     81.99 o
  -8   3  16     1986.24     1948.31     66.36 o
  -7   3  16      381.87      418.79     43.23 o
  -6   3  16     4894.71     4630.92     96.05 o
  -5   3  16       30.11      -13.07     37.47 o
  -4   3  16       13.71      -30.72     36.84 o
  -3   3  16     5075.55     5436.10    109.30 o
  -2   3  16      266.40      340.74     42.61 o
  -1   3  16       12.11       18.13     39.18 o
   0   3  16      518.10      508.45     53.78 o
   1   3  16       85.51      -42.63     54.17 o
   2   3  16       79.63      123.04     68.38 o
   3   3  16       27.77      -61.34     70.27 o
   4   3  16     1100.30      963.53     94.15 o
   5   3  16       10.11      -95.43     95.43 o
   6   3  16      109.21       32.48    108.27 o
   7   3  16     1446.12     1196.67    164.83 o
   8   3  16      943.57      931.08    170.89 o
 -17   4  16      784.95      445.68    188.18 o
 -16   4  16       51.86      -32.68    123.23 o
 -15   4  16      229.15       61.87    115.61 o
 -14   4  16     2553.75     2440.34    153.47 o
 -13   4  16      636.19      384.51     91.56 o
 -12   4  16      668.58      472.68     85.90 o
 -11   4  16      235.97      200.36     67.72 o
 -10   4  16      311.14      170.20     58.36 o
  -9   4  16     2542.29     2301.88     88.11 o
  -8   4  16    15478.48    15129.75    215.15 o
  -7   4  16       65.12       42.97     38.29 o
  -6   4  16    12307.38    12442.40    173.96 o
  -5   4  16     2497.52     2324.35     70.14 o
  -4   4  16     2407.77     2404.60     69.53 o
  -3   4  16     3888.54     3801.77     87.83 o
  -2   4  16      541.09      595.34     47.12 o
  -1   4  16     2847.27     2783.73     78.52 o
   0   4  16      161.08      181.98     61.27 o
   1   4  16     1990.81     1724.56     91.27 o
   2   4  16      770.33      849.95     87.28 o
   3   4  16      156.39      121.31     74.59 o
   4   4  16      901.30      909.79    111.64 o
   5   4  16      191.82      253.14    124.13 o
   6   4  16     1267.66     1325.50    138.40 o
   7   4  16      382.71      343.70    142.32 o
 -17   5  16     2850.25     2343.27    184.05 o
 -16   5  16     2684.67     2596.70    220.03 o
 -15   5  16     4642.81     4707.55    225.89 o
 -14   5  16       30.91      -98.69     98.69 o
 -13   5  16      666.59      622.80    152.09 o
 -12   5  16     3958.60     3635.99    128.44 o
 -11   5  16    20946.51    21374.96    353.58 o
 -10   5  16    10930.13    11496.22    207.91 o
  -9   5  16    24653.51    25020.08    366.19 o
  -8   5  16     1865.27     1883.96     73.64 o
  -7   5  16     3630.43     3683.90     96.30 o
  -6   5  16      266.97      352.46     43.70 o
  -5   5  16     4910.53     5339.50    113.40 o
  -4   5  16     4153.59     4272.19    105.25 o
  -3   5  16     2889.69     2796.72     82.21 o
  -2   5  16     1386.82     1345.41     69.77 o
  -1   5  16     1170.32     1173.56     69.15 o
   0   5  16     8097.36     7999.94    178.15 o
   1   5  16    27090.95    27222.74    423.29 o
   2   5  16    23433.92    23322.33    407.59 o
   3   5  16     4970.25     4676.76    148.34 o
   4   5  16     2574.61     2549.50    147.09 o
   5   5  16     1731.75     1922.04    141.66 o
   6   5  16     3536.57     3830.63    188.39 o
   7   5  16     2418.13     2402.55    172.40 o
 -16   6  16      532.26      296.19    126.92 o
 -15   6  16     1067.63      860.73    127.86 o
 -14   6  16     6228.79     6687.63    226.82 o
 -13   6  16     7905.83     8334.78    223.54 o
 -12   6  16      249.00      262.00     81.54 o
 -11   6  16      810.50      673.67     82.69 o
 -10   6  16     3338.11     3313.05    178.43 o
  -9   6  16    18043.21    17782.01    277.66 o
  -8   6  16    27515.15    28230.25    385.05 o
  -7   6  16    13482.84    13513.53    200.72 o
  -6   6  16     7489.82     7814.44    138.51 o
  -5   6  16      783.95      891.92     54.31 o
  -4   6  16     1420.02     1437.22     62.73 o
  -3   6  16    13293.59    13512.59    210.30 o
  -2   6  16    18769.20    19257.14    277.06 o
  -1   6  16    33550.62    33308.29    466.43 o
   0   6  16    10898.13    10475.60    196.43 o
   1   6  16     1072.52     1163.99     84.71 o
   2   6  16      789.88      885.19     91.13 o
   3   6  16    20974.04    21495.31    390.42 o
   4   6  16    18645.85    19385.46    372.28 o
   5   6  16    13640.56    13649.03    306.42 o
   6   6  16     2907.85     2987.36    173.36 o
   7   6  16        6.49        3.57    124.62 o
 -16   7  16     3874.59     3650.86    206.33 o
 -15   7  16     1857.95     2110.98    272.13 o
 -14   7  16     3839.44     3713.71    195.28 o
 -13   7  16       88.09      -63.56     80.87 o
 -12   7  16     5408.58     5396.99    166.27 o
 -11   7  16    16315.94    16848.63    357.05 o
 -10   7  16    39655.80    40420.31    613.00 o
  -9   7  16     7512.91     7937.52    164.82 o
  -8   7  16       44.92       73.76     51.21 o
  -7   7  16     2025.29     2022.28     74.44 o
  -6   7  16    16941.29    17610.48    256.81 o
  -5   7  16     2585.01     2615.82     90.54 o
  -4   7  16     8251.42     8454.69    163.87 o
  -3   7  16    12110.89    12750.05    215.22 o
  -2   7  16      163.54      241.87     56.06 o
  -1   7  16      163.78      135.06     56.77 o
   0   7  16    30835.41    30495.91    436.86 o
   1   7  16    56673.24    56390.73    800.26 o
   2   7  16    21625.91    20976.00    377.14 o
   3   7  16    19447.73    19205.23    388.00 o
   4   7  16       23.76      136.50    103.00 o
   5   7  16     3265.63     3622.85    178.09 o
   6   7  16     1908.23     2053.41    196.09 o
   7   7  16    12048.77    12419.97    418.21 o
 -16   8  16      766.11      710.05    132.47 o
 -15   8  16     6802.75     7617.73    362.18 o
 -14   8  16     1819.36     2060.97    195.23 o
 -13   8  16    12885.25    13455.75    307.23 o
 -12   8  16     3533.24     3480.25    158.73 o
 -11   8  16      609.86      512.62     74.83 o
 -10   8  16      129.30       37.68     76.25 o
  -9   8  16     8473.62     8715.38    203.81 o
  -8   8  16     9651.22    10116.98    217.83 o
  -7   8  16    14434.76    14403.84    268.90 o
  -6   8  16    23419.15    23602.99    367.17 o
  -5   8  16      496.58      545.05     64.20 o
  -4   8  16      824.36      766.39     68.09 o
  -3   8  16     7437.95     7445.01    164.76 o
  -2   8  16     9259.68     9447.00    190.69 o
  -1   8  16     2887.56     2855.10    105.54 o
   0   8  16    10405.83    10651.91    213.67 o
   1   8  16     1054.21     1182.70     93.49 o
   2   8  16     1132.59      967.10    106.57 o
   3   8  16     4792.93     4726.52    180.47 o
   4   8  16    11061.38    11066.61    323.13 o
   5   8  16     7798.20     7657.50    319.16 o
   6   8  16      829.88      581.08    160.34 o
 -15   9  16     1148.12     1030.76    156.76 o
 -14   9  16      148.27       68.40    122.37 o
 -13   9  16       50.77      157.37    155.12 o
 -12   9  16      179.91      152.79     97.12 o
 -11   9  16     4962.80     5037.99    177.67 o
 -10   9  16    12326.71    12480.14    430.09 o
  -9   9  16     5525.63     5672.86    163.22 o
  -8   9  16      106.72       84.52     63.73 o
  -7   9  16     1624.54     1617.02     85.73 o
  -6   9  16     1295.04     1368.46     94.84 o
  -5   9  16     1942.92     2091.96     90.75 o
  -4   9  16     2151.04     2199.72     92.27 o
  -3   9  16      427.71      416.33     63.76 o
  -2   9  16     4929.50     5169.50    141.02 o
  -1   9  16      120.85      133.46     63.53 o
   0   9  16     2836.42     3214.64    119.28 o
   1   9  16      792.62      592.98     97.85 o
   2   9  16     6063.84     5956.80    266.66 o
   3   9  16      993.64     1297.36    139.82 o
   4   9  16     2427.20     2297.92    166.72 o
   5   9  16      262.99      311.75    176.26 o
   6   9  16      122.44      -31.25    173.97 o
 -15  10  16      919.39      779.28    192.33 o
 -14  10  16      205.51      189.40    140.77 o
 -13  10  16       38.76      -52.13    144.06 o
 -12  10  16       79.59       44.62    122.62 o
 -11  10  16      497.09      388.40     93.99 o
 -10  10  16     1075.83     1112.25    144.84 o
  -9  10  16      333.45      133.03     74.58 o
  -8  10  16      461.48      434.12     70.94 o
  -7  10  16      717.15      640.56     70.64 o
  -6  10  16       86.10       70.70     61.33 o
  -5  10  16     1005.81     1004.35     74.62 o
  -4  10  16      795.70      883.96     72.37 o
  -3  10  16       43.68      -58.09     58.09 o
  -2  10  16     2749.73     2796.75    104.60 o
  -1  10  16      404.06      435.20     78.14 o
   0  10  16       79.52      -27.90     75.01 o
   1  10  16     2889.86     3006.74    139.48 o
   2  10  16      960.68      982.15    137.22 o
   3  10  16       47.30       34.56    120.66 o
   4  10  16      190.15       69.17    130.54 o
   5  10  16     1696.66     1919.81    185.01 o
 -14  11  16       70.53     -133.93    150.81 o
 -13  11  16      310.10      222.98    197.59 o
 -12  11  16     2869.88     2689.64    300.05 o
 -11  11  16     3609.20     3204.67    198.04 o
 -10  11  16     8829.46     8719.83    276.76 o
  -9  11  16     7834.25     7880.90    211.55 o
  -8  11  16      761.33      578.47     77.54 o
  -7  11  16       72.40       55.10     64.82 o
  -6  11  16     1508.35     1644.76     91.52 o
  -5  11  16     4231.46     3988.19    191.53 o
  -4  11  16     1873.40     1979.15    107.17 o
  -3  11  16     2303.65     2266.04    113.20 o
  -2  11  16      411.55      493.79    118.84 o
  -1  11  16      127.13      104.98     79.99 o
   0  11  16      205.34      353.21    102.46 o
   1  11  16      986.99     1046.36    111.77 o
   2  11  16     5963.75     5690.07    243.19 o
   3  11  16     1476.96     1555.40    159.13 o
   4  11  16       78.85       38.47    130.53 o
   5  11  16       63.34      166.86    238.37 o
 -13  12  16     2896.86     2948.08    204.54 o
 -12  12  16     4536.66     4561.62    236.84 o
 -11  12  16       24.20     -100.65    100.65 o
 -10  12  16     1145.06     1064.40    177.33 o
  -9  12  16     6201.75     6134.77    405.16 o
  -8  12  16    12050.30    12204.10    285.60 o
  -7  12  16     7908.97     7983.30    215.58 o
  -6  12  16     5302.60     5551.08    196.96 o
  -5  12  16       12.67      -63.91     86.61 o
  -4  12  16      127.41      120.34     93.03 o
  -3  12  16     5432.36     5592.75    277.87 o
  -2  12  16     7084.12     7558.99    317.65 o
  -1  12  16     5957.52     6039.91    217.49 o
   0  12  16    10434.07    10632.43    331.19 o
   1  12  16        1.50       36.54    110.87 o
   2  12  16     2120.81     1649.32    195.71 o
   3  12  16     5600.41     5545.92    310.49 o
   4  12  16    11310.63    11531.58    456.41 o
 -12  13  16     2128.02     1650.18    255.86 o
 -11  13  16     9908.87    10284.35    481.54 o
 -10  13  16    11015.32    11082.11    414.63 o
  -9  13  16     4133.96     3790.63    196.02 o
  -8  13  16      223.88      326.00    159.62 o
  -7  13  16     2765.60     2674.05    247.11 o
  -6  13  16     6914.42     6402.79    323.52 o
  -5  13  16     7349.28     7050.76    229.05 o
  -4  13  16    10602.80    10911.70    288.24 o
  -3  13  16     4312.06     3901.59    172.45 o
  -2  13  16     2258.63     2516.96    206.87 o
  -1  13  16      825.35      859.00    118.13 o
   0  13  16    19838.19    20028.75    449.35 o
   1  13  16    16655.18    16030.87    452.13 o
   2  13  16    24359.22    23919.24    681.52 o
   3  13  16     9856.50    10296.95    424.42 o
 -11  14  16     1277.38     1301.25    181.05 o
 -10  14  16      708.08      983.83    269.77 o
  -9  14  16     2934.98     2578.18    174.08 o
  -8  14  16    14549.40    14090.87    835.90 o
  -7  14  16    14333.63    14346.44    395.54 o
  -6  14  16     2269.28     2411.24    163.80 o
  -5  14  16      113.10      -40.03    108.71 o
  -4  14  16       91.30       74.02     98.37 o
  -3  14  16     5379.86     5486.60    212.20 o
  -2  14  16     9848.54    10118.22    289.47 o
  -1  14  16     8116.01     8113.18    263.67 o
   0  14  16     7960.10     7840.41    264.78 o
   1  14  16     2237.59     2231.84    192.36 o
   2  14  16     1899.83     1962.70    226.59 o
 -10  15  16     9565.02     9800.83    559.29 o
  -9  15  16     5944.21     5907.51    325.34 o
  -8  15  16      269.75      445.76    122.71 o
  -7  15  16     1081.75      952.58    157.79 o
  -6  15  16     2782.51     2753.80    177.21 o
  -5  15  16     3337.40     3139.14    184.62 o
  -4  15  16     4962.11     4671.80    218.96 o
  -3  15  16     7268.30     7210.35    278.08 o
  -2  15  16     4407.59     4034.18    187.83 o
  -1  15  16     1118.25     1275.57    140.01 o
   0  15  16      758.08      824.58    137.60 o
  -8  16  16     1235.92     1609.10    294.54 o
  -7  16  16       60.29      156.45    119.00 o
  -6  16  16     1812.33     1941.68    161.49 o
  -5  16  16       87.48       20.53    116.82 o
  -4  16  16     2451.51     2662.94    179.60 o
  -3  16  16       67.07      -13.07    118.04 o
  -2  16  16      639.49      495.34    133.29 o
 -17   1  17     1054.78      747.31    123.92 o
 -16   1  17     2175.80     1900.44    137.78 o
 -15   1  17      291.20       71.53     97.25 o
 -14   1  17      446.98      416.74     93.55 o
 -13   1  17     4710.44     4424.94    141.56 o
 -12   1  17     9415.24     9617.75    188.34 o
 -11   1  17      460.59      360.00     60.98 o
 -10   1  17      989.55      891.16     61.00 o
  -9   1  17     1212.44     1051.61     57.14 o
  -8   1  17     8109.06     8242.10    181.70 o
  -7   1  17     1817.84     1769.07     62.26 o
  -6   1  17     5691.89     5734.05    109.14 o
  -5   1  17      118.56      178.68     37.85 o
  -4   1  17       13.24        3.66     33.39 o
  -3   1  17      507.49      469.15     46.12 o
  -2   1  17    17789.02    17696.07    244.08 o
  -1   1  17    11478.34    11397.80    182.60 o
   0   1  17    13485.01    13488.12    208.75 o
   1   1  17    13845.05    13903.25    218.75 o
   2   1  17     1585.51     1472.95     88.89 o
   3   1  17      348.72      313.73     74.70 o
   4   1  17     3207.18     3293.47    144.55 o
   5   1  17     5977.98     5826.14    211.30 o
   6   1  17      125.72      381.85    159.32 o
   7   1  17      732.21      857.81    190.25 o
 -17   2  17      357.67       59.89    125.69 o
 -16   2  17     9893.66    10547.95    289.04 o
 -15   2  17     6601.39     6400.40    202.50 o
 -14   2  17     2970.71     2931.26    137.24 o
 -13   2  17     5486.09     5584.14    172.18 o
 -12   2  17     6745.11     7063.41    172.24 o
 -11   2  17     6206.22     6319.12    138.67 o
 -10   2  17    16786.40    16602.19    241.12 o
  -9   2  17    44513.65    43282.65    506.52 o
  -8   2  17     7441.13     7181.03    126.83 o
  -7   2  17     4331.41     4194.54     94.37 o
  -6   2  17       23.46      -36.51     36.51 o
  -5   2  17    26785.54    27599.41    333.83 o
  -4   2  17    18774.23    19424.01    260.05 o
  -3   2  17    31793.55    32262.41    401.67 o
  -2   2  17     8455.18     8912.65    145.51 o
  -1   2  17      123.17       80.47     46.09 o
   0   2  17     4213.84     4071.44    105.34 o
   1   2  17    19046.44    18992.60    285.96 o
   2   2  17    10809.70    10830.78    211.26 o
   3   2  17    26490.70    27150.81    440.60 o
   4   2  17     2777.22     2965.70    145.09 o
   5   2  17      243.92      263.07    105.56 o
   6   2  17      151.50       50.12    115.20 o
   7   2  17    11191.58    11127.84    402.04 o
 -17   3  17     3510.39     3066.10    195.39 o
 -16   3  17     3697.86     3424.35    215.45 o
 -15   3  17        7.61      -93.42     93.42 o
 -14   3  17     6046.42     6660.37    209.03 o
 -13   3  17    15155.32    16261.09    329.81 o
 -12   3  17    51868.80    53470.32    913.56 o
 -11   3  17    47188.79    46510.97    641.01 o
 -10   3  17     3130.77     2877.05     88.86 o
  -9   3  17     2801.82     3018.06     83.01 o
  -8   3  17    15796.33    16286.95    219.40 o
  -7   3  17    35055.10    34712.75    410.87 o
  -6   3  17    13915.36    14152.50    203.56 o
  -5   3  17     3764.26     3768.42     92.15 o
  -4   3  17     4612.32     4807.15    105.69 o
  -3   3  17     1295.47     1302.79     57.76 o
  -2   3  17    22410.54    22923.96    290.56 o
  -1   3  17    27628.93    28134.60    348.53 o
   0   3  17    40350.04    40260.46    500.11 o
   1   3  17    20455.37    20252.31    336.85 o
   2   3  17      100.65       78.03     70.67 o
   3   3  17     1823.93     1890.48    109.76 o
   4   3  17     8468.33     8482.68    229.47 o
   5   3  17     6752.54     6395.05    255.59 o
   6   3  17     4610.59     4731.78    207.71 o
   7   3  17      990.67      923.81    163.69 o
 -17   4  17     3364.01     3011.13    196.58 o
 -16   4  17     7323.28     7288.77    511.12 o
 -15   4  17    21522.01    23711.64    576.14 o
 -14   4  17     8588.91     8364.48    256.43 o
 -13   4  17     1132.92      900.38     99.39 o
 -12   4  17      218.09       45.59     71.28 o
 -11   4  17    17872.14    18724.51    299.94 o
 -10   4  17    24597.46    24899.17    370.26 o
  -9   4  17    42772.58    41662.17    572.66 o
  -8   4  17    53533.39    52560.50    630.75 o
  -7   4  17      393.03      383.28     44.26 o
  -6   4  17     1556.82     1408.71     67.73 o
  -5   4  17    20969.78    21116.86    279.45 o
  -4   4  17    52925.77    53591.42    613.19 o
  -3   4  17     5837.16     5940.96    115.34 o
  -2   4  17    18279.60    18809.02    261.40 o
  -1   4  17     1359.44     1484.54     68.90 o
   0   4  17    11962.47    11620.36    224.50 o
   1   4  17     3623.74     3579.36    124.60 o
   2   4  17    20203.71    20188.07    368.98 o
   3   4  17    20033.03    19774.56    346.04 o
   4   4  17     1921.20     2198.03    160.75 o
   5   4  17      139.88       38.48    109.16 o
   6   4  17     6240.02     5938.60    230.99 o
   7   4  17     6302.10     6720.51    282.80 o
 -17   5  17     5284.73     4972.68    231.59 o
 -16   5  17       40.75     -115.51    115.51 o
 -15   5  17      205.53       99.93    116.58 o
 -14   5  17      165.01      -46.26    118.21 o
 -13   5  17    13547.36    14477.02    304.49 o
 -12   5  17     5344.90     5258.65    154.07 o
 -11   5  17    12175.06    12095.98    221.69 o
 -10   5  17     2255.98     2195.07     92.29 o
  -9   5  17    15993.57    15201.24    249.02 o
  -8   5  17    12012.08    11845.32    195.22 o
  -7   5  17    13383.04    13821.78    214.62 o
  -6   5  17     4001.54     4237.92    136.64 o
  -5   5  17      280.91      199.33     46.89 o
  -4   5  17     1874.50     1915.34     71.10 o
  -3   5  17      888.88      891.74     57.14 o
  -2   5  17     9168.56     9247.96    159.67 o
  -1   5  17    27867.18    28086.11    406.50 o
   0   5  17    34970.31    34548.33    517.00 o
   1   5  17     7420.61     7649.56    183.65 o
   2   5  17       27.52       36.96     79.21 o
   3   5  17     3330.92     3225.05    142.32 o
   4   5  17    11608.42    11669.75    274.03 o
   5   5  17     1506.87     1438.73    137.81 o
   6   5  17     1504.21     1613.11    153.15 o
   7   5  17     2279.39     2174.06    211.24 o
 -16   6  17     3008.54     2614.90    176.19 o
 -15   6  17      495.80      447.15    113.41 o
 -14   6  17      680.64      497.34    105.31 o
 -13   6  17      732.11      659.07     99.35 o
 -12   6  17      127.97      125.62     95.89 o
 -11   6  17     1130.99     1326.02     89.00 o
 -10   6  17      636.37      752.29     75.62 o
  -9   6  17      251.21      281.44     58.47 o
  -8   6  17     4611.82     4744.98    111.92 o
  -7   6  17     1619.08     1678.07     69.23 o
  -6   6  17      966.05      925.16     57.90 o
  -5   6  17      120.23       58.09     45.46 o
  -4   6  17     9053.25     8876.05    153.86 o
  -3   6  17     4531.51     4555.67    115.45 o
  -2   6  17      337.57      322.55     55.74 o
  -1   6  17     1561.94     1302.02     77.84 o
   0   6  17      977.27      930.04     74.67 o
   1   6  17     2880.21     2678.62    114.21 o
   2   6  17     6037.68     5831.11    179.27 o
   3   6  17     2035.14     1973.80    124.32 o
   4   6  17      288.80      374.71    108.99 o
   5   6  17      411.19      212.50    109.64 o
   6   6  17     1393.34     1214.21    146.84 o
 -16   7  17     2150.96     2082.03    160.74 o
 -15   7  17       95.12       71.64    113.25 o
 -14   7  17      891.91      595.84    113.10 o
 -13   7  17       87.63       33.99     85.19 o
 -12   7  17     1032.98     1045.04     96.33 o
 -11   7  17     1020.43      801.37     87.32 o
 -10   7  17      219.46       45.47     64.89 o
  -9   7  17      339.91      377.22     61.89 o
  -8   7  17      503.42      411.75     56.34 o
  -7   7  17     1925.96     1845.90     74.87 o
  -6   7  17     3635.91     3621.50     98.68 o
  -5   7  17      466.51      428.73     64.19 o
  -4   7  17      215.29      224.95     56.83 o
  -3   7  17       47.92       54.49     53.66 o
  -2   7  17     7506.48     7255.19    157.44 o
  -1   7  17     3185.42     3203.37    107.63 o
   0   7  17     6755.11     6216.89    156.43 o
   1   7  17      303.72      240.92     81.73 o
   2   7  17      340.30      290.28     93.11 o
   3   7  17       38.83       22.44     99.04 o
   4   7  17      970.67      780.94    120.31 o
   5   7  17       82.86       -2.56    126.65 o
   6   7  17      951.21     1091.09    182.26 o
 -16   8  17     2473.66     2530.91    167.51 o
 -15   8  17     1409.89     1167.37    130.86 o
 -14   8  17     2469.94     2325.18    176.21 o
 -13   8  17      233.50       60.25     85.67 o
 -12   8  17      921.89      891.06    103.02 o
 -11   8  17     4244.63     4035.14    152.78 o
 -10   8  17    12888.94    12609.81    264.50 o
  -9   8  17     8797.09     8787.27    273.24 o
  -8   8  17     3652.33     3818.28    127.87 o
  -7   8  17      978.39     1008.25     76.77 o
  -6   8  17      480.27      344.63     64.98 o
  -5   8  17     7307.56     7421.94    168.47 o
  -4   8  17     8595.42     9185.18    190.05 o
  -3   8  17     7944.63     7870.72    174.35 o
  -2   8  17     5226.65     5352.92    145.78 o
  -1   8  17       50.58       67.83     65.53 o
   0   8  17     1903.85     1734.03     96.01 o
   1   8  17    17511.33    17550.73    327.35 o
   2   8  17    13056.00    12491.41    290.94 o
   3   8  17     3510.49     3525.10    189.28 o
   4   8  17     2486.01     2652.11    189.93 o
   5   8  17       18.05       63.91    129.59 o
   6   8  17     1440.46     1103.27    180.43 o
 -15   9  17       51.96      -83.70    129.33 o
 -14   9  17     2053.06     2198.51    167.76 o
 -13   9  17    14278.79    15580.69    383.54 o
 -12   9  17    26470.05    26669.16    505.62 o
 -11   9  17    21147.12    21586.65    458.13 o
 -10   9  17     4608.13     4336.49    149.09 o
  -9   9  17     1310.78     1464.60    107.34 o
  -8   9  17     5130.40     5295.77    145.93 o
  -7   9  17    21159.40    21661.94    350.04 o
  -6   9  17    18251.04    18691.33    310.33 o
  -5   9  17     9884.99    10319.87    206.36 o
  -4   9  17     1404.27     1405.42     82.93 o
  -3   9  17      807.50      902.05     76.38 o
  -2   9  17    18456.22    18822.57    313.63 o
  -1   9  17    26568.02    26334.99    412.63 o
   0   9  17    32655.43    32972.70    501.20 o
   1   9  17    21279.72    21570.00    424.33 o
   2   9  17      650.18      604.10    119.90 o
   3   9  17     4394.71     4181.59    202.43 o
   4   9  17     6552.01     6880.07    260.16 o
   5   9  17     6444.85     6777.80    273.20 o
 -15  10  17    12092.58    13098.52    483.39 o
 -14  10  17    11640.70    12282.15    378.26 o
 -13  10  17     1637.33     1835.69    149.64 o
 -12  10  17      242.82      337.94    102.61 o
 -11  10  17    10170.59    10507.00    380.70 o
 -10  10  17    31416.52    32206.10    625.86 o
  -9  10  17    29885.24    29632.11    536.61 o
  -8  10  17    37261.49    37763.94    597.78 o
  -7  10  17     5550.38     5764.56    154.16 o
  -6  10  17      774.80      799.88     75.95 o
  -5  10  17     7150.17     7274.15    174.93 o
  -4  10  17    21921.57    22360.81    357.26 o
  -3  10  17    15643.62    15638.98    274.01 o
  -2  10  17     9146.23     8997.99    213.43 o
  -1  10  17     1142.84     1130.81     95.83 o
   0  10  17     3930.05     3793.67    146.96 o
   1  10  17     5589.36     5417.70    270.69 o
   2  10  17    10943.29    10054.23    331.25 o
   3  10  17    11816.64    11890.29    370.16 o
   4  10  17     1082.31      783.50    157.61 o
 -14  11  17     2084.55     1909.43    204.89 o
 -13  11  17    10545.10    11132.25    406.95 o
 -12  11  17    16434.57    17860.44    450.26 o
 -11  11  17    22086.63    22369.65    481.81 o
 -10  11  17     3630.46     3716.96    252.27 o
  -9  11  17     3763.99     3692.41    134.77 o
  -8  11  17    13546.99    13438.80    266.31 o
  -7  11  17    19754.29    20123.82    353.35 o
  -6  11  17     9770.18     9513.08    238.76 o
  -5  11  17    10861.30    11468.36    258.41 o
  -4  11  17      189.33      156.00     77.08 o
  -3  11  17      203.58      262.06     81.02 o
  -2  11  17     5111.74     5145.88    208.86 o
  -1  11  17    34337.52    34752.42    614.57 o
   0  11  17    28385.53    28306.88    526.05 o
   1  11  17     8650.90     8370.75    361.52 o
   2  11  17       45.90      -13.29    119.30 o
   3  11  17     4340.80     4539.55    271.84 o
   4  11  17     5794.44     5927.78    448.65 o
 -13  12  17     2226.24     2509.01    199.37 o
 -12  12  17      198.69       96.27    124.74 o
 -11  12  17     3848.63     3682.71    169.89 o
 -10  12  17     2454.97     2489.50    124.44 o
  -9  12  17     3487.59     3319.59    125.47 o
  -8  12  17     1075.69     1521.36    142.15 o
  -7  12  17       45.98        5.94     98.60 o
  -6  12  17     2284.41     2324.98    141.96 o
  -5  12  17    10422.08    10416.53    280.90 o
  -4  12  17     7992.94     8298.86    253.09 o
  -3  12  17     8487.93     8324.29    253.90 o
  -2  12  17     2730.70     2777.22    261.65 o
  -1  12  17      219.28      139.54     83.26 o
   0  12  17      230.18      295.34    115.53 o
   1  12  17     7599.91     8031.96    279.12 o
   2  12  17     9181.64     9170.02    308.06 o
   3  12  17     6198.86     6576.85    445.18 o
 -12  13  17     2416.29     2676.72    282.97 o
 -11  13  17      381.23      223.62    147.96 o
 -10  13  17     2455.75     2251.15    172.06 o
  -9  13  17     2275.74     1965.43    160.74 o
  -8  13  17      167.47      150.82    132.96 o
  -7  13  17      377.60      275.66    122.30 o
  -6  13  17     3093.89     3312.40    191.26 o
  -5  13  17      302.52      259.67    101.72 o
  -4  13  17     3652.76     3707.56    169.65 o
  -3  13  17     1800.51     1551.47    134.85 o
  -2  13  17      321.72      506.14    112.40 o
  -1  13  17      615.56      599.14    122.45 o
   0  13  17     4252.70     3939.33    194.69 o
   1  13  17        7.88       51.11    157.32 o
   2  13  17     2324.59     2131.14    287.65 o
 -11  14  17      281.51      103.82    146.94 o
 -10  14  17     3653.76     3283.81    265.83 o
  -9  14  17      353.08      352.74    137.65 o
  -8  14  17     1223.68     1249.18    141.69 o
  -7  14  17      168.66       70.99    114.54 o
  -6  14  17     2340.44     2383.33    168.08 o
  -5  14  17       96.02        4.99    175.01 o
  -4  14  17     1340.57     1333.83    128.66 o
  -3  14  17     4167.55     3862.33    180.88 o
  -2  14  17       22.71      208.33    108.95 o
  -1  14  17       78.34       39.34    112.61 o
   0  14  17      518.06      756.52    132.96 o
   1  14  17     3812.05     4171.45    279.76 o
  -9  15  17      375.39      322.55    136.71 o
  -8  15  17     2861.23     2600.38    178.06 o
  -7  15  17     5150.54     4607.46    274.69 o
  -6  15  17     2307.69     2159.79    227.02 o
  -5  15  17     3081.92     3113.45    188.43 o
  -4  15  17      232.41      504.68    129.84 o
  -3  15  17     3345.67     3785.78    206.51 o
  -2  15  17     4425.24     4249.47    196.83 o
  -1  15  17    10545.86    10282.13    327.79 o
  -6  16  17      163.95      208.75    135.51 o
  -5  16  17     5476.30     5125.28    236.63 o
  -4  16  17     6577.34     6417.39    386.39 o
 -17   0  18     9357.69     9406.84    430.35 o
 -16   0  18     5906.69     6028.67    332.88 o
 -15   0  18     1966.67     1652.65    175.66 o
 -14   0  18     2709.95     2578.84    159.07 o
 -13   0  18     6032.15     6283.03    221.88 o
 -12   0  18    22834.19    22271.21    470.84 o
 -11   0  18    13609.49    13377.52    284.74 o
 -10   0  18    21153.80    20732.85    385.13 o
  -9   0  18     4426.31     4081.70    136.14 o
  -8   0  18     2792.53     2665.23    108.92 o
  -7   0  18     3324.12     3049.38    113.37 o
  -6   0  18     6064.24     6590.61    170.19 o
  -5   0  18    17334.11    18610.32    408.73 o
  -4   0  18    13761.59    14069.96    274.06 o
  -3   0  18      636.37      545.84     66.08 o
  -2   0  18      897.32      916.89     89.46 o
  -1   0  18     1677.10     1962.48    126.43 o
   0   0  18    57690.93    57380.23    944.15 o
   1   0  18    19872.59    20061.19    429.95 o
   2   0  18    21636.31    22389.06    473.71 o
   3   0  18    10185.93    10215.74    317.85 o
   4   0  18      804.23      844.75    227.68 o
   5   0  18     5633.47     5050.69    362.88 o
   6   0  18    12342.55    13183.00   1034.01 o
   7   0  18    13687.17    12538.28    615.46 o
 -17   1  18      123.24      -60.40    109.43 o
 -16   1  18      398.26      392.71    107.68 o
 -15   1  18     2263.94     2330.38    136.86 o
 -14   1  18     3926.81     3904.47    142.79 o
 -13   1  18    15108.01    15564.69    263.29 o
 -12   1  18    10701.85    10631.21    200.46 o
 -11   1  18       22.54       46.84     51.45 o
 -10   1  18     5799.09     5292.26    121.56 o
  -9   1  18    13787.19    13113.61    190.35 o
  -8   1  18     3282.80     3400.91     85.95 o
  -7   1  18     3000.96     3130.89     82.19 o
  -6   1  18      162.95      129.06     39.98 o
  -5   1  18        0.62       47.78     37.40 o
  -4   1  18      182.76      234.45     45.37 o
  -3   1  18    12294.37    13012.41    195.16 o
  -2   1  18    42748.82    43644.92    557.28 o
  -1   1  18    24211.04    24140.78    324.01 o
   0   1  18    17596.09    17539.12    256.18 o
   1   1  18     1883.89     1897.14     85.75 o
   2   1  18    11717.03    11311.02    221.16 o
   3   1  18     4318.36     4344.51    168.38 o
   4   1  18     3032.18     2960.33    144.95 o
   5   1  18     5321.13     5453.04    216.24 o
   6   1  18     1402.42     1549.42    197.37 o
   7   1  18       38.74      194.48    183.33 o
 -17   2  18     2827.34     2758.88    178.85 o
 -16   2  18      593.46      462.12    111.51 o
 -15   2  18     3501.21     3281.91    152.82 o
 -14   2  18      941.21      825.86    102.29 o
 -13   2  18      841.24      870.38     88.58 o
 -12   2  18     2407.50     2317.05     98.72 o
 -11   2  18    21738.88    21519.79    318.66 o
 -10   2  18    10277.24     9822.03    161.10 o
  -9   2  18     4873.87     4698.94    111.49 o
  -8   2  18     8772.95     8514.87    142.29 o
  -7   2  18     2756.32     2779.44     76.80 o
  -6   2  18     1702.32     1754.76     62.72 o
  -5   2  18     4825.43     4986.63    110.82 o
  -4   2  18    14395.15    14571.17    210.62 o
  -3   2  18     3549.68     3406.77     91.03 o
  -2   2  18        4.63       16.21     42.02 o
  -1   2  18       71.56       12.57     49.62 o
   0   2  18     3843.62     3599.62    104.45 o
   1   2  18     3763.29     3673.86    112.74 o
   2   2  18     3497.86     3434.71    132.28 o
   3   2  18     1157.94     1347.64    122.34 o
   4   2  18       51.35      -40.78     98.30 o
   5   2  18      555.77      437.95    118.98 o
   6   2  18     2886.93     2591.60    194.79 o
   7   2  18     5776.70     5372.33    429.11 o
 -17   3  18      974.64      668.82    244.41 o
 -16   3  18      114.65     -108.33    122.55 o
 -15   3  18      477.34      340.41    105.64 o
 -14   3  18     1176.21     1300.35    128.98 o
 -13   3  18       33.78        1.75     75.82 o
 -12   3  18      318.56      139.97     75.74 o
 -11   3  18     1281.42     1166.24     79.16 o
 -10   3  18       33.74      -38.37     51.05 o
  -9   3  18      131.24       31.84     44.09 o
  -8   3  18       27.36       -6.80     41.49 o
  -7   3  18       20.59       25.88     39.79 o
  -6   3  18        5.83      -12.09     41.53 o
  -5   3  18      260.91      259.44     45.65 o
  -4   3  18      270.41      248.67     46.99 o
  -3   3  18      852.45      773.59     53.59 o
  -2   3  18       78.05      -43.14     43.14 o
  -1   3  18     2550.75     2282.24     89.46 o
   0   3  18       64.31      107.01     63.86 o
   1   3  18      180.71      153.04     72.28 o
   2   3  18      191.97      128.12     78.30 o
   3   3  18       15.85      -78.03     78.03 o
   4   3  18       24.31      101.43    102.16 o
   5   3  18     1141.64     1153.48    134.63 o
   6   3  18      351.44      520.15    131.98 o
 -17   4  18     2240.78     1892.60    207.90 o
 -16   4  18       64.98     -123.02    123.02 o
 -15   4  18       90.80       70.60    115.83 o
 -14   4  18     1226.28     1103.37    125.88 o
 -13   4  18     3709.59     3605.19    152.85 o
 -12   4  18      615.35      559.89     76.86 o
 -11   4  18     5051.75     4827.53    136.64 o
 -10   4  18    12362.50    12186.69    217.83 o
  -9   4  18       30.66      -30.68     49.26 o
  -8   4  18      503.15      359.15     52.60 o
  -7   4  18      242.32      260.87     47.53 o
  -6   4  18     1501.51     1532.01     71.40 o
  -5   4  18      231.09      206.40     50.84 o
  -4   4  18     4197.58     4325.67    106.03 o
  -3   4  18       92.94       63.29     47.98 o
  -2   4  18     1580.17     1523.02     70.78 o
  -1   4  18       44.29      -24.68     52.08 o
   0   4  18     4283.44     3756.08    127.86 o
   1   4  18      112.56      -67.14     71.65 o
   2   4  18     2116.75     1820.98    108.94 o
   3   4  18      747.19      857.72    107.46 o
   4   4  18     2239.40     2152.22    136.53 o
   5   4  18      325.02      262.90    118.77 o
   6   4  18     1418.70     1085.06    145.77 o
 -17   5  18       65.46     -126.39    126.39 o
 -16   5  18     1467.25     1398.39    156.35 o
 -15   5  18     1651.61     1689.36    135.85 o
 -14   5  18     9893.59    10062.37    257.98 o
 -13   5  18     6132.06     6295.00    194.94 o
 -12   5  18     3424.83     3254.74    134.47 o
 -11   5  18     3748.63     3438.97    115.32 o
 -10   5  18     7017.63     6730.52    155.98 o
  -9   5  18     9916.50     9860.34    177.70 o
  -8   5  18    10065.06    10085.59    168.20 o
  -7   5  18    22203.55    22531.07    300.27 o
  -6   5  18      249.03      239.40     54.51 o
  -5   5  18     1507.45     1457.22     68.00 o
  -4   5  18      117.02      109.82     48.29 o
  -3   5  18    16170.72    16503.07    239.18 o
  -2   5  18    14104.73    14083.12    215.71 o
  -1   5  18    18267.85    17833.01    287.50 o
   0   5  18     5257.86     5230.29    168.34 o
   1   5  18       37.62      -48.83     71.78 o
   2   5  18     2257.10     2224.18    125.77 o
   3   5  18     4336.01     4298.35    166.28 o
   4   5  18      464.38      533.28    108.10 o
   5   5  18     1108.04      956.43    134.32 o
   6   5  18      339.23      327.23    132.46 o
 -16   6  18     4593.34     4466.00    195.13 o
 -15   6  18     2003.30     1912.50    140.93 o
 -14   6  18       15.34      -92.90     92.90 o
 -13   6  18     3311.47     3054.05    140.79 o
 -12   6  18    16398.42    17437.41    314.45 o
 -11   6  18     9597.33     9529.71    222.26 o
 -10   6  18     8766.51     8641.15    190.25 o
  -9   6  18    11668.82    11811.60    199.22 o
  -8   6  18      268.70      245.63     52.43 o
  -7   6  18     4432.30     4407.11    107.49 o
  -6   6  18     8303.66     8290.46    151.79 o
  -5   6  18    16724.94    17659.67    271.39 o
  -4   6  18    12820.65    12945.95    200.30 o
  -3   6  18     2517.63     2416.05     88.82 o
  -2   6  18      725.81      762.12     65.05 o
  -1   6  18     6949.31     6870.29    160.87 o
   0   6  18    16656.21    16726.67    314.96 o
   1   6  18    21345.60    20858.86    352.45 o
   2   6  18     8850.83     8727.38    274.93 o
   3   6  18    10121.05    10576.95    289.18 o
   4   6  18       17.90      -95.50     95.50 o
   5   6  18     4530.32     4674.09    231.99 o
   6   6  18     5876.94     5635.60    233.63 o
 -16   7  18       69.32     -117.88    117.88 o
 -15   7  18     4147.39     4488.77    193.79 o
 -14   7  18     5765.98     5838.57    208.83 o
 -13   7  18    16682.17    16920.00    383.38 o
 -12   7  18     7253.12     7306.11    237.97 o
 -11   7  18      571.30      581.76     78.07 o
 -10   7  18     3859.40     4001.30    129.03 o
  -9   7  18    28809.04    29039.55    420.26 o
  -8   7  18     7245.54     7566.32    152.84 o
  -7   7  18     3338.04     3339.44     98.84 o
  -6   7  18     7299.47     7551.49    150.00 o
  -5   7  18      585.09      603.84     65.60 o
  -4   7  18     3747.10     3890.17    114.75 o
  -3   7  18     7937.15     7883.42    171.51 o
  -2   7  18    49106.07    49016.09    666.39 o
  -1   7  18    26692.24    26397.95    414.91 o
   0   7  18     7052.17     7462.94    184.03 o
   1   7  18       29.78       82.07     81.84 o
   2   7  18     8574.15     9132.73    249.55 o
   3   7  18     7294.08     6958.18    226.30 o
   4   7  18    10468.48    10509.89    322.88 o
   5   7  18     3272.85     3362.74    209.41 o
 -16   8  18     6932.21     8986.22   1076.30 o
 -15   8  18     3948.92     4307.66    207.41 o
 -14   8  18     1799.47     1937.95    136.30 o
 -13   8  18     1047.89     1060.43    106.98 o
 -12   8  18     4917.91     5011.24    198.41 o
 -11   8  18    22842.92    23936.99    446.53 o
 -10   8  18     7037.32     7102.67    261.56 o
  -9   8  18     2476.48     2493.16    107.13 o
  -8   8  18      448.89      350.28     69.61 o
  -7   8  18     2112.20     2116.84     98.27 o
  -6   8  18     8825.74     9093.34    193.69 o
  -5   8  18    11753.82    12163.59    230.59 o
  -4   8  18     8686.84     8548.82    186.95 o
  -3   8  18     7853.20     8040.33    183.40 o
  -2   8  18      280.28      376.88     71.44 o
  -1   8  18     1148.68     1307.96     90.11 o
   0   8  18     2424.97     2428.28    112.03 o
   1   8  18    11717.08    11475.76    253.56 o
   2   8  18     6652.40     6650.58    215.87 o
   3   8  18     2508.52     2519.21    189.07 o
   4   8  18       29.80      218.82    130.64 o
   5   8  18     2252.28     2285.45    189.79 o
 -15   9  18      174.59      -22.67    142.16 o
 -14   9  18     3421.16     3931.20    202.20 o
 -13   9  18     6429.94     7289.17    234.16 o
 -12   9  18     3762.65     3382.95    257.22 o
 -11   9  18        0.50       -6.90     81.72 o
 -10   9  18     1030.41      915.49     97.16 o
  -9   9  18    10363.08    10500.11    218.98 o
  -8   9  18     2672.47     2828.57    111.47 o
  -7   9  18      525.35      536.63     74.19 o
  -6   9  18     5153.08     5185.58    144.55 o
  -5   9  18      431.48      378.58     69.21 o
  -4   9  18     1606.50     1614.14     98.93 o
  -3   9  18     1630.69     1580.55     92.40 o
  -2   9  18     7781.79     7278.71    179.30 o
  -1   9  18     2637.74     2727.12    114.73 o
   0   9  18      397.88      469.62     91.37 o
   1   9  18        9.12      -76.73     93.19 o
   2   9  18     2720.65     2604.40    169.06 o
   3   9  18      601.72      268.80    126.82 o
   4   9  18     1403.18     1629.74    167.99 o
 -14  10  18       38.17      133.03    140.99 o
 -13  10  18      234.95       68.76    167.79 o
 -12  10  18     3826.84     3777.97    153.81 o
 -11  10  18       16.57       13.02     82.76 o
 -10  10  18     1422.02     1156.08     99.10 o
  -9  10  18     3840.38     3517.88    125.50 o
  -8  10  18     1731.63     1687.76     95.34 o
  -7  10  18      542.79      671.29     76.58 o
  -6  10  18      262.01      325.87     70.40 o
  -5  10  18       36.37      -13.56     64.63 o
  -4  10  18     3717.11     3804.28    125.46 o
  -3  10  18      382.27      435.00     73.95 o
  -2  10  18        5.93       67.65     76.71 o
  -1  10  18      250.46      172.14     83.82 o
   0  10  18     2995.69     3019.69    137.78 o
   1  10  18     1297.41     1176.75    123.62 o
   2  10  18       11.92       64.93    122.74 o
   3  10  18      584.54      315.97    141.64 o
   4  10  18     1018.23      639.98    156.93 o
 -14  11  18     3827.81     3836.59    256.79 o
 -13  11  18     4390.23     4352.32    371.95 o
 -12  11  18     5278.15     4921.16    186.16 o
 -11  11  18        2.35      -90.82     90.82 o
 -10  11  18       47.47        0.43     78.11 o
  -9  11  18      378.22      177.56     79.23 o
  -8  11  18     2733.18     2481.38    114.10 o
  -7  11  18     1284.64     1261.44     92.50 o
  -6  11  18     1277.21     1333.68     93.85 o
  -5  11  18       42.40      -19.25     70.84 o
  -4  11  18     2233.27     2098.15    127.82 o
  -3  11  18     1598.83     1515.93    110.66 o
  -2  11  18     4643.95     4502.78    168.52 o
  -1  11  18     2330.19     2331.18    134.59 o
   0  11  18     1378.36     1574.97    126.23 o
   1  11  18      100.11      175.68    113.18 o
   2  11  18      211.05       37.75    127.77 o
   3  11  18      112.57       72.97    135.72 o
 -13  12  18     1943.13     2027.17    188.13 o
 -12  12  18     5454.18     4787.26    216.50 o
 -11  12  18    14458.23    14584.55    403.77 o
 -10  12  18     7063.67     6811.21    234.58 o
  -9  12  18     2306.97     2267.34    144.57 o
  -8  12  18       43.56       63.14     71.42 o
  -7  12  18     2842.00     2606.69    127.00 o
  -6  12  18     1217.13     1211.34     98.54 o
  -5  12  18     6694.20     6579.26    193.06 o
  -4  12  18     5858.37     6050.44    197.44 o
  -3  12  18      183.33      139.60     83.74 o
  -2  12  18      441.09      633.67     95.66 o
  -1  12  18     2873.40     2640.82    138.07 o
   0  12  18     8437.03     8176.92    236.26 o
   1  12  18     7687.52     7790.88    284.46 o
   2  12  18     8480.32     8801.60    310.31 o
 -12  13  18     2959.79     2665.36    287.33 o
 -11  13  18      103.54      -19.03    125.50 o
 -10  13  18     1161.70     1214.41    139.20 o
  -9  13  18    11012.58    10315.44    421.88 o
  -8  13  18     9538.81     9169.16    382.46 o
  -7  13  18     1579.79     1524.97    175.97 o
  -6  13  18      466.00      335.65    107.75 o
  -5  13  18       65.97      -63.97     98.75 o
  -4  13  18     4726.20     4387.26    204.65 o
  -3  13  18    13080.21    13397.44    342.24 o
  -2  13  18    29525.88    29427.88    600.06 o
  -1  13  18    18965.84    19335.13    443.98 o
   0  13  18     6613.42     7161.21    259.74 o
   1  13  18       24.39       41.11    160.36 o
 -10  14  18     7717.14     7664.28    294.68 o
  -9  14  18     2892.79     2367.92    173.45 o
  -8  14  18        0.86       63.59    118.74 o
  -7  14  18     1589.23     1420.59    152.49 o
  -6  14  18     4784.25     4898.59    401.35 o
  -5  14  18     4679.18     5172.64    268.50 o
  -4  14  18     7002.09     6691.61    238.30 o
  -3  14  18     4691.15     4538.58    237.33 o
  -2  14  18       31.74      221.32    112.85 o
  -1  14  18     1661.51     1685.94    154.95 o
   0  14  18     8528.01     8399.80    291.53 o
  -8  15  18     5008.46     4762.71    302.46 o
  -7  15  18     3386.49     3215.85    195.85 o
  -6  15  18      978.21      811.27    149.55 o
  -5  15  18     1287.76     1522.68    159.80 o
  -4  15  18      121.00       94.94    126.21 o
  -3  15  18     2548.11     2692.22    169.97 o
  -2  15  18     4705.62     4469.94    230.04 o
 -17   1  19       42.52     -103.43    103.43 o
 -16   1  19      121.31       41.49    101.83 o
 -15   1  19     3041.60     2853.29    135.27 o
 -14   1  19     1388.57     1371.74    102.17 o
 -13   1  19     1999.57     1924.06    103.61 o
 -12   1  19       23.31      -56.39     56.39 o
 -11   1  19     4224.10     3925.67    103.12 o
 -10   1  19     1545.57     1555.79     69.19 o
  -9   1  19     3377.65     3101.51     86.36 o
  -8   1  19       79.14      -27.00     42.18 o
  -7   1  19       15.38      -34.59     41.53 o
  -6   1  19     2123.25     2138.24     69.75 o
  -5   1  19    17452.81    18139.06    239.64 o
  -4   1  19     9240.99     9381.65    159.12 o
  -3   1  19     9066.18     9069.33    157.67 o
  -2   1  19     7183.48     6976.31    147.88 o
  -1   1  19      918.80      872.77     67.27 o
   0   1  19     3289.37     3303.14    100.00 o
   1   1  19     9067.20     9161.13    186.98 o
   2   1  19     7250.07     7551.47    197.94 o
   3   1  19      277.74      373.79     95.59 o
   4   1  19     1725.28     1756.09    136.70 o
   5   1  19      954.85     1303.77    216.13 o
   6   1  19      133.63      129.19    172.86 o
 -17   2  19     3955.57     3909.13    198.85 o
 -16   2  19      943.67      609.28    115.14 o
 -15   2  19       46.08      -93.33     93.33 o
 -14   2  19    20109.70    20578.67    353.13 o
 -13   2  19    25008.21    26148.52    405.43 o
 -12   2  19    17678.11    17788.29    296.41 o
 -11   2  19     6262.92     6465.10    158.63 o
 -10   2  19     2434.12     2205.79     77.86 o
  -9   2  19     2318.86     2050.27     73.23 o
  -8   2  19    18734.02    18228.44    244.30 o
  -7   2  19    12320.38    12463.39    183.01 o
  -6   2  19    16111.59    16784.64    227.44 o
  -5   2  19    32160.38    32627.54    411.75 o
  -4   2  19     1301.76     1273.21     64.30 o
  -3   2  19     7700.24     7822.35    145.14 o
  -2   2  19    18775.60    18879.01    267.99 o
  -1   2  19    38722.50    38304.36    482.69 o
   0   2  19     8650.44     8513.70    175.65 o
   1   2  19     6362.03     6609.36    169.68 o
   2   2  19      137.93       91.58     80.59 o
   3   2  19     2864.91     2743.79    134.87 o
   4   2  19     3692.94     3832.49    181.51 o
   5   2  19    18603.30    19510.88    427.25 o
   6   2  19     2153.57     1787.26    210.38 o
 -17   3  19     1713.12     1532.61    157.25 o
 -16   3  19     8026.88     8298.82    260.03 o
 -15   3  19    27866.06    29830.84    542.97 o
 -14   3  19    18712.26    18793.99    328.47 o
 -13   3  19     3059.50     2814.10    112.93 o
 -12   3  19      147.65      100.56     65.14 o
 -11   3  19    32405.48    33008.46    454.75 o
 -10   3  19    33354.49    32814.18    422.59 o
  -9   3  19    23165.30    22446.21    303.82 o
  -8   3  19    11516.04    11164.36    190.71 o
  -7   3  19     1120.74     1078.97     57.83 o
  -6   3  19      551.54      466.12     53.80 o
  -5   3  19     8441.43     8747.88    170.03 o
  -4   3  19    42467.82    43334.34    529.95 o
  -3   3  19    42492.62    43104.00    509.27 o
  -2   3  19    38263.14    38038.12    479.65 o
  -1   3  19     1156.95     1260.73     77.88 o
   0   3  19     4450.98     4154.65    129.08 o
   1   3  19     9472.53     9369.96    200.92 o
   2   3  19    17790.31    17972.06    327.24 o
   3   3  19     2075.23     2113.35    121.67 o
   4   3  19      265.02      320.60    113.18 o
   5   3  19       96.78     -102.82    113.93 o
   6   3  19     4751.55     4543.87    236.81 o
 -17   4  19    15714.26    16685.19    510.92 o
 -16   4  19      696.09      500.72    136.48 o
 -15   4  19      454.43      642.25    116.59 o
 -14   4  19    13529.73    14792.40    318.61 o
 -13   4  19    38999.73    40294.82    610.73 o
 -12   4  19    20836.80    21121.95    337.77 o
 -11   4  19    26808.90    26217.51    374.72 o
 -10   4  19     2008.25     1922.68     81.27 o
  -9   4  19     5849.72     5843.33    129.24 o
  -8   4  19     1343.54     1319.36     66.66 o
  -7   4  19    26681.60    26711.03    366.41 o
  -6   4  19    28316.14    28562.78    387.78 o
  -5   4  19     4956.65     5031.19    122.62 o
  -4   4  19    12800.31    13135.52    203.90 o
  -3   4  19     9805.46    10170.63    174.58 o
  -2   4  19    31150.44    31380.61    406.60 o
  -1   4  19    21680.81    21626.15    317.73 o
   0   4  19    39669.14    40441.11    600.87 o
   1   4  19     1756.68     1747.05    106.25 o
   2   4  19       37.55        8.25     79.61 o
   3   4  19      895.86      855.89    111.90 o
   4   4  19    18176.40    18625.15    378.32 o
   5   4  19    11975.04    11558.23    314.40 o
   6   4  19     5477.45     5220.81    417.33 o
 -17   5  19      275.71      222.03    399.65 o
 -16   5  19     2109.72     1858.39    148.98 o
 -15   5  19     3845.55     3868.47    173.46 o
 -14   5  19     9118.03     9928.39    311.18 o
 -13   5  19     6575.74     6493.85    185.29 o
 -12   5  19     1169.20     1163.08     95.20 o
 -11   5  19    10926.83    10603.53    205.10 o
 -10   5  19     9180.22     9318.43    177.51 o
  -9   5  19    15207.49    15146.69    227.24 o
  -8   5  19      221.88      147.10     55.11 o
  -7   5  19      987.48      867.54     65.06 o
  -6   5  19      419.40      480.42     56.33 o
  -5   5  19     3025.44     3261.78    104.46 o
  -4   5  19    17536.98    17767.38    255.73 o
  -3   5  19    19547.87    19628.65    278.00 o
  -2   5  19    19324.40    19190.44    288.03 o
  -1   5  19       11.11      -58.44     60.78 o
   0   5  19     7680.21     7672.08    188.98 o
   1   5  19     9267.82     9416.76    215.29 o
   2   5  19    12600.19    12426.88    260.47 o
   3   5  19     5345.21     5520.42    191.27 o
   4   5  19     1052.55      916.93    121.91 o
   5   5  19      156.97      179.81    124.90 o
 -16   6  19     2865.10     3134.27    223.88 o
 -15   6  19      114.00        3.11    105.46 o
 -14   6  19      164.64      180.33     99.07 o
 -13   6  19     1267.77      976.81     99.03 o
 -12   6  19     1578.84     1696.49    104.48 o
 -11   6  19       57.63        7.99     69.02 o
 -10   6  19      784.91      669.30     72.40 o
  -9   6  19      399.77      288.23     63.48 o
  -8   6  19      978.50      978.89     65.86 o
  -7   6  19     4351.55     4353.89    109.89 o
  -6   6  19    10600.37    10795.68    179.99 o
  -5   6  19       81.08      116.38     52.50 o
  -4   6  19      316.15      209.68     55.15 o
  -3   6  19     1173.46     1249.92     75.64 o
  -2   6  19    12034.87    11400.61    215.03 o
  -1   6  19      374.12      265.78     70.40 o
   0   6  19     3498.11     3008.73    124.17 o
   1   6  19     2699.54     2595.81    122.24 o
   2   6  19      509.52      357.02     98.17 o
   3   6  19       37.05      109.22     97.26 o
   4   6  19      713.14      649.76    119.68 o
   5   6  19     3603.82     3692.89    208.95 o
 -16   7  19       37.17      -95.45    118.62 o
 -15   7  19      863.29      877.79    127.33 o
 -14   7  19      215.30       91.71     96.27 o
 -13   7  19      401.66      287.07    104.35 o
 -12   7  19      430.19      325.25     81.26 o
 -11   7  19     2022.07     1824.79    101.07 o
 -10   7  19     2542.37     2394.26     99.08 o
  -9   7  19     1619.59     1613.03     84.49 o
  -8   7  19       12.02      -55.43     55.43 o
  -7   7  19      712.40      689.69     76.96 o
  -6   7  19     2264.83     2219.98     89.97 o
  -5   7  19     3936.32     3783.84    123.65 o
  -4   7  19     2627.80     2558.56    117.09 o
  -3   7  19     1267.80     1182.34     86.68 o
  -2   7  19      275.73      180.41     72.78 o
  -1   7  19      668.33      470.77     78.87 o
   0   7  19      376.38      168.07     83.95 o
   1   7  19       31.68      -82.94     82.94 o
   2   7  19     1593.84     1461.81    129.07 o
   3   7  19       33.80       22.24    109.71 o
   4   7  19      823.44      763.62    147.39 o
   5   7  19       26.78       97.63    156.25 o
 -15   8  19     1441.75     1283.13    135.07 o
 -14   8  19     1461.18     1683.27    149.11 o
 -13   8  19     7918.80     8132.81    203.62 o
 -12   8  19     9208.68     9375.54    271.56 o
 -11   8  19     1627.62     1542.45     92.57 o
 -10   8  19      777.01      665.24     82.45 o
  -9   8  19     3740.80     3699.42    157.75 o
  -8   8  19     4433.65     4391.54    136.37 o
  -7   8  19      369.86      357.19     71.49 o
  -6   8  19     5419.54     5350.91    150.44 o
  -5   8  19      974.61     1160.43    103.70 o
  -4   8  19      265.69      282.97     69.98 o
  -3   8  19     3915.64     3794.84    154.55 o
  -2   8  19     9083.53     9377.74    207.05 o
  -1   8  19    16499.00    16099.35    305.40 o
   0   8  19    12558.15    12332.34    264.89 o
   1   8  19      713.18      672.83     98.29 o
   2   8  19       33.76        2.93    112.11 o
   3   8  19      626.10      431.70    134.93 o
   4   8  19     7038.79     7072.22    278.50 o
 -15   9  19    13467.61    14922.66    399.85 o
 -14   9  19    10138.45    10931.85    324.38 o
 -13   9  19     3357.86     3524.26    155.34 o
 -12   9  19     4518.55     4505.46    166.35 o
 -11   9  19    11182.01    10893.90    251.23 o
 -10   9  19    23550.97    22997.54    379.31 o
  -9   9  19    25413.14    26202.35    417.27 o
  -8   9  19     4414.75     4387.90    138.40 o
  -7   9  19      530.83      534.26     86.68 o
  -6   9  19     2902.73     2747.61    112.13 o
  -5   9  19    12526.49    12717.05    242.80 o
  -4   9  19    22681.38    22490.71    367.10 o
  -3   9  19    28237.34    28017.60    439.18 o
  -2   9  19    13015.45    13279.70    265.02 o
  -1   9  19     1445.21     1338.23     97.31 o
   0   9  19     5406.78     4836.99    168.21 o
   1   9  19     8505.09     7942.06    264.96 o
   2   9  19     8332.31     8631.93    286.36 o
   3   9  19     1733.30     1384.28    283.06 o
   4   9  19      311.96       98.18    135.49 o
 -14  10  19    10448.31    12014.88    342.89 o
 -13  10  19    23208.67    24663.59    484.35 o
 -12  10  19    18108.66    18892.72    487.51 o
 -11  10  19     9469.82     9435.80    364.09 o
 -10  10  19      235.21      304.38     79.77 o
  -9  10  19      149.27      135.55     73.51 o
  -8  10  19     1575.65     1554.83     96.36 o
  -7  10  19    21727.35    21497.44    357.06 o
  -6  10  19    22815.18    23649.24    381.28 o
  -5  10  19     5721.40     5965.19    196.01 o
  -4  10  19     1883.23     1874.62     99.07 o
  -3  10  19     7057.69     6505.33    189.34 o
  -2  10  19    15297.06    15825.81    315.92 o
  -1  10  19    17118.52    16948.42    334.82 o
   0  10  19    18847.11    18674.00    365.34 o
   1  10  19     3773.69     3709.94    173.46 o
   2  10  19      611.22      296.47    140.09 o
   3  10  19     5379.65     5240.94    263.90 o
 -13  11  19     3684.00     4083.00    263.88 o
 -12  11  19     3403.85     3597.71    163.81 o
 -11  11  19    10821.74    10701.76    467.91 o
 -10  11  19    20748.27    20599.81    468.13 o
  -9  11  19    10257.31    10290.48    236.29 o
  -8  11  19     1025.51     1067.22     94.12 o
  -7  11  19     1026.71     1017.68    112.13 o
  -6  11  19     2939.41     2958.72    123.64 o
  -5  11  19    10698.54    10396.50    256.67 o
  -4  11  19    21352.35    21619.25    419.99 o
  -3  11  19    23712.83    24601.63    467.33 o
  -2  11  19     6032.61     6106.05    200.36 o
  -1  11  19      307.06      372.87    101.59 o
   0  11  19    10111.10    10068.43    271.78 o
   1  11  19    12243.10    13050.15    391.01 o
   2  11  19     7514.53     7149.12    291.97 o
 -13  12  19     2536.01     2461.31    460.97 o
 -12  12  19      773.50      652.09    127.64 o
 -11  12  19     3242.99     3313.89    149.04 o
 -10  12  19      468.72      548.05     89.05 o
  -9  12  19     2664.81     2255.50    115.05 o
  -8  12  19     1505.07     1522.26    100.27 o
  -7  12  19     8249.84     8562.68    227.07 o
  -6  12  19     5725.90     5741.58    229.32 o
  -5  12  19     1288.10     1158.03    104.83 o
  -4  12  19     1081.24      930.65    102.50 o
  -3  12  19     3568.90     3430.92    178.74 o
  -2  12  19     9123.52     9329.19    251.62 o
  -1  12  19     3521.39     3669.92    163.34 o
   0  12  19     2836.25     2871.74    287.98 o
   1  12  19      774.78      696.79    142.65 o
 -11  13  19     4091.94     4002.09    220.23 o
 -10  13  19      430.24      434.33    130.90 o
  -9  13  19      480.91      543.81    131.76 o
  -8  13  19       11.54     -103.56    103.56 o
  -7  13  19     1635.47     1653.38    138.75 o
  -6  13  19     1538.23     1452.13    136.27 o
  -5  13  19      343.30      177.72    109.52 o
  -4  13  19      207.12      314.50    115.45 o
  -3  13  19      362.78      415.28    120.41 o
  -2  13  19     2660.72     3056.60    236.93 o
  -1  13  19      282.25      460.37    124.26 o
   0  13  19      960.20     1232.20    150.92 o
 -10  14  19      214.50      108.64    128.92 o
  -9  14  19       33.00     -139.22    139.22 o
  -8  14  19     1255.18      959.82    145.73 o
  -7  14  19      522.11      603.30    133.96 o
  -6  14  19       46.00      276.46    115.41 o
  -5  14  19      487.02      423.48    119.16 o
  -4  14  19        5.22     -109.30    110.76 o
  -3  14  19     2696.49     2748.42    172.46 o
  -2  14  19     3097.79     3060.15    180.82 o
  -1  14  19     5515.38     5131.48    225.95 o
  -7  15  19      600.72      603.17    141.10 o
  -6  15  19      673.69      628.71    217.31 o
  -5  15  19     7773.55     6900.83    288.04 o
  -4  15  19     8282.07     8902.12    327.95 o
 -17   0  20       62.51       -8.55    158.89 o
 -16   0  20     4844.93     5049.55    268.69 o
 -15   0  20    19635.06    20391.52    622.40 o
 -14   0  20     3864.84     3697.22    211.18 o
 -13   0  20    12363.55    12282.96    287.77 o
 -12   0  20     1430.79     1381.73    106.02 o
 -11   0  20     1495.39     1403.66    101.74 o
 -10   0  20      233.15      133.02     72.10 o
  -9   0  20    28427.59    27709.78    491.20 o
  -8   0  20    15540.13    16565.11    324.58 o
  -7   0  20     1303.43     1552.27    111.30 o
  -6   0  20    23329.37    23758.91    428.70 o
  -5   0  20    27186.33    27179.62    477.58 o
  -4   0  20    27240.12    27161.24    527.36 o
  -3   0  20    19441.63    19604.18    409.35 o
  -2   0  20    53446.43    52345.46    940.65 o
  -1   0  20     9935.55    10539.70    265.10 o
   0   0  20     3273.26     3186.80    182.70 o
   1   0  20      330.37      308.51    103.50 o
   2   0  20     4142.72     4012.89    188.42 o
   3   0  20     6037.57     6083.24    310.06 o
   4   0  20    17692.26    18124.19    574.63 o
   5   0  20    11233.01    11661.46    559.82 o
 -17   1  20     1628.40     1498.48    139.90 o
 -16   1  20     8151.92     7744.90    228.01 o
 -15   1  20     5340.01     5398.13    188.27 o
 -14   1  20       89.79       39.73     79.21 o
 -13   1  20     2898.56     2800.05    111.07 o
 -12   1  20    15052.43    14961.75    237.19 o
 -11   1  20    21374.87    20807.82    280.68 o
 -10   1  20     7728.65     7412.55    140.56 o
  -9   1  20     1366.55     1455.84     67.44 o
  -8   1  20     1061.73      928.06     58.96 o
  -7   1  20     1455.78     1407.23     64.35 o
  -6   1  20    11060.79    11510.11    175.11 o
  -5   1  20    13484.80    14277.49    214.22 o
  -4   1  20    15699.19    15689.77    230.49 o
  -3   1  20    12314.24    11841.70    201.72 o
  -2   1  20      757.26      598.09     65.77 o
  -1   1  20     6317.83     6425.71    144.41 o
   0   1  20    12700.43    12342.34    202.12 o
   1   1  20     6012.37     5609.83    160.50 o
   2   1  20     2948.59     2916.07    132.81 o
   3   1  20      544.05      583.73    107.12 o
   4   1  20     2295.72     2351.24    202.82 o
   5   1  20     2181.06     1924.57    206.59 o
 -17   2  20       24.13     -122.28    122.28 o
 -16   2  20     5966.09     6019.92    206.15 o
 -15   2  20     6416.84     6190.80    220.69 o
 -14   2  20    13136.30    13737.74    254.48 o
 -13   2  20    11215.90    11240.79    288.14 o
 -12   2  20      272.61      150.09     64.56 o
 -11   2  20      198.80       73.02     57.89 o
 -10   2  20     1439.34     1432.24     73.57 o
  -9   2  20     5282.53     5171.23    115.19 o
  -8   2  20     7318.64     7091.91    133.36 o
  -7   2  20    15407.40    15124.03    213.51 o
  -6   2  20    10190.04    10434.37    173.97 o
  -5   2  20       22.68       -7.85     47.82 o
  -4   2  20     2069.52     2067.71     78.53 o
  -3   2  20    16365.25    15664.91    263.35 o
  -2   2  20     3924.12     3701.51    107.00 o
  -1   2  20     2200.31     2137.11     94.41 o
   0   2  20     1714.91     1765.93     97.62 o
   1   2  20       20.15      -14.93     78.70 o
   2   2  20      226.47      199.83     90.02 o
   3   2  20      777.04      674.52    103.04 o
   4   2  20     2337.91     2328.78    191.87 o
   5   2  20      822.10     1051.68    187.78 o
 -17   3  20      430.86      424.72    133.16 o
 -16   3  20       72.99     -106.13    106.13 o
 -15   3  20      160.48      110.39     86.56 o
 -14   3  20      368.03      177.93     83.08 o
 -13   3  20      335.72      244.51     76.26 o
 -12   3  20      594.03      521.22     74.07 o
 -11   3  20     1766.61     1810.96     84.09 o
 -10   3  20      218.19      222.30     57.96 o
  -9   3  20       70.46      -33.94     50.84 o
  -8   3  20       25.96      -47.97     47.97 o
  -7   3  20     1221.22     1220.50     72.25 o
  -6   3  20       88.17        9.15     53.58 o
  -5   3  20     6436.94     6273.34    154.54 o
  -4   3  20     4001.70     3791.99    108.07 o
  -3   3  20      292.24      303.46     56.98 o
  -2   3  20      129.46      131.69     60.98 o
  -1   3  20       32.18      -61.61     61.61 o
   0   3  20      764.25      653.18     85.66 o
   1   3  20      273.24      170.49     89.18 o
   2   3  20       63.36       83.91     85.12 o
   3   3  20      106.56       38.83     98.95 o
   4   3  20       58.04      -83.97    110.99 o
   5   3  20        5.88      -36.21    123.01 o
 -17   4  20       66.66      -80.42    128.33 o
 -16   4  20     2391.31     2565.44    145.51 o
 -15   4  20     3985.30     4120.37    157.99 o
 -14   4  20      603.69      440.62     94.81 o
 -13   4  20     5367.75     5043.23    145.42 o
 -12   4  20     2099.44     1967.80     96.69 o
 -11   4  20      613.34      474.59     66.72 o
 -10   4  20      762.51      693.76     65.52 o
  -9   4  20      209.95      130.32     53.97 o
  -8   4  20      695.44      644.27     64.20 o
  -7   4  20      299.06      282.99     58.28 o
  -6   4  20       85.83      -14.61     53.70 o
  -5   4  20      337.53      243.11     55.52 o
  -4   4  20      822.35      807.27     65.82 o
  -3   4  20     4158.16     3893.71    108.17 o
  -2   4  20     1714.92     1707.09     81.84 o
  -1   4  20       79.99      -24.50     65.79 o
   0   4  20     3660.46     3751.63    136.97 o
   1   4  20      646.21      625.41     90.91 o
   2   4  20       32.48      -16.94     85.15 o
   3   4  20       47.08      -97.13     97.13 o
   4   4  20     1710.84     1529.46    146.45 o
   5   4  20       17.68     -122.62    122.62 o
 -16   5  20     4057.27     3907.99    183.53 o
 -15   5  20     2203.31     2361.96    138.35 o
 -14   5  20      118.83       -3.70     89.54 o
 -13   5  20     2952.44     2804.09    128.82 o
 -12   5  20    10069.15    10187.95    225.26 o
 -11   5  20    11621.18    11610.06    200.20 o
 -10   5  20     2852.12     2809.25     94.05 o
  -9   5  20      285.95      276.51     61.37 o
  -8   5  20       33.44      -53.42     53.42 o
  -7   5  20     1518.01     1404.69     76.50 o
  -6   5  20    13147.84    13483.58    212.12 o
  -5   5  20     6754.18     6896.54    144.07 o
  -4   5  20    15473.03    15279.10    233.05 o
  -3   5  20     8947.48     9117.68    169.88 o
  -2   5  20     2148.66     2041.17     91.26 o
  -1   5  20      533.57      423.71     79.66 o
   0   5  20     3773.39     3333.77    131.06 o
   1   5  20     4709.81     4388.54    153.81 o
   2   5  20      588.00      660.14    106.18 o
   3   5  20      309.97      152.60    105.97 o
   4   5  20      630.71      509.73    119.76 o
   5   5  20     1795.47     1551.00    195.00 o
 -16   6  20     7769.54     8728.35    307.11 o
 -15   6  20     4403.87     4389.04    179.16 o
 -14   6  20    14225.50    15500.99    383.99 o
 -13   6  20     5861.45     5840.88    224.17 o
 -12   6  20      128.63      117.30     77.46 o
 -11   6  20     1551.30     1428.90     89.50 o
 -10   6  20      245.34      245.77     66.99 o
  -9   6  20     1863.15     1951.23     87.60 o
  -8   6  20     6448.04     6574.75    148.97 o
  -7   6  20    10285.34    10943.11    196.20 o
  -6   6  20     1473.25     1462.44     78.80 o
  -5   6  20     3851.16     3829.77    112.17 o
  -4   6  20    24320.00    24810.22    355.48 o
  -3   6  20    28995.42    29419.45    432.05 o
  -2   6  20    12687.70    12819.82    235.68 o
  -1   6  20     7749.37     7971.80    182.92 o
   0   6  20      647.86      469.87     85.71 o
   1   6  20       83.08      207.13     85.45 o
   2   6  20     2024.26     2180.13    134.32 o
   3   6  20    13011.84    12877.10    367.35 o
   4   6  20     8853.13     8898.25    258.73 o
 -16   7  20     4384.26     4356.74    238.74 o
 -15   7  20     4065.62     4322.89    178.01 o
 -14   7  20      425.18      370.10     95.82 o
 -13   7  20     2308.18     2111.10    115.76 o
 -12   7  20    10459.91    10747.99    297.71 o
 -11   7  20    16256.67    16038.30    281.50 o
 -10   7  20      962.00      962.50     79.27 o
  -9   7  20     1315.37     1288.05     81.23 o
  -8   7  20     1168.51     1308.54     81.44 o
  -7   7  20    12629.54    12817.85    229.07 o
  -6   7  20     6482.44     6657.70    157.09 o
  -5   7  20    27420.60    27434.62    429.12 o
  -4   7  20    16430.41    16478.93    292.54 o
  -3   7  20     2230.29     2167.23    105.92 o
  -2   7  20      186.75      145.61     74.48 o
  -1   7  20    14341.46    14227.52    271.69 o
   0   7  20    10152.74    10181.51    242.45 o
   1   7  20     6636.94     6182.35    193.71 o
   2   7  20    10678.21    11132.00    290.59 o
   3   7  20       73.34       72.52    114.47 o
   4   7  20       52.00     -126.05    131.62 o
 -15   8  20    11347.15    12920.30    325.25 o
 -14   8  20    17079.53    18588.01    419.00 o
 -13   8  20     4948.29     4952.64    189.98 o
 -12   8  20     1460.70     1395.50     96.13 o
 -11   8  20        7.50        9.67     65.24 o
 -10   8  20     1515.48     1605.96    100.35 o
  -9   8  20      918.72      974.28    103.40 o
  -8   8  20     8886.99     9413.38    210.19 o
  -7   8  20     8695.66     9216.05    204.12 o
  -6   8  20     2253.98     2081.05    103.41 o
  -5   8  20      180.29      121.68     70.87 o
  -4   8  20     1226.59     1436.30     93.71 o
  -3   8  20     9536.07     8955.40    203.66 o
  -2   8  20    13109.57    13152.54    257.10 o
  -1   8  20     1963.77     2025.45    110.25 o
   0   8  20       52.78       26.34     86.49 o
   1   8  20       48.01       55.62     94.04 o
   2   8  20     1740.24     1698.34    159.66 o
   3   8  20     3037.71     2662.72    190.17 o
 -15   9  20     1144.14     1543.13    152.32 o
 -14   9  20      635.93      643.17    125.27 o
 -13   9  20     3271.59     3049.69    188.96 o
 -12   9  20     4130.66     4015.93    270.05 o
 -11   9  20     5321.15     5133.40    160.57 o
 -10   9  20     1430.08     1535.81    102.54 o
  -9   9  20      224.34        6.36     73.60 o
  -8   9  20       13.38      -69.46     69.46 o
  -7   9  20     1861.54     2097.82    105.66 o
  -6   9  20      240.75      202.47     74.02 o
  -5   9  20     1119.17     1198.34     91.48 o
  -4   9  20    13924.93    14177.08    321.87 o
  -3   9  20      135.40      114.87     75.54 o
  -2   9  20     2565.66     2674.86    119.43 o
  -1   9  20      447.05      340.70     91.33 o
   0   9  20    14859.67    14226.37    329.23 o
   1   9  20      185.86      144.25    117.70 o
   2   9  20      700.74      748.89    140.86 o
   3   9  20     1059.31      976.00    152.32 o
 -14  10  20      140.46      152.97    116.12 o
 -13  10  20       63.69      144.29    100.76 o
 -12  10  20     1321.09     1013.01    110.60 o
 -11  10  20        3.35      -77.62     88.07 o
 -10  10  20       11.23      -22.69     76.65 o
  -9  10  20     1406.32     1549.44    100.50 o
  -8  10  20      634.46      662.06     84.60 o
  -7  10  20      147.79       74.62     74.18 o
  -6  10  20      757.59      799.69    138.34 o
  -5  10  20     2080.03     2235.36    108.53 o
  -4  10  20      160.63       48.07     74.59 o
  -3  10  20      172.24      125.05     85.34 o
  -2  10  20      405.88      402.09     94.48 o
  -1  10  20     1425.59     1368.80    114.20 o
   0  10  20      123.91      203.15    103.62 o
   1  10  20      101.18       51.94    119.48 o
   2  10  20     1829.12     1733.55    182.87 o
 -13  11  20     3805.08     3852.33    237.22 o
 -12  11  20     1319.98     1264.49    123.33 o
 -11  11  20     4468.02     4133.24    217.75 o
 -10  11  20     1405.71     1109.13    104.03 o
  -9  11  20       22.80      -79.58     79.58 o
  -8  11  20       43.72      -26.17     78.67 o
  -7  11  20     1061.56     1018.85     96.71 o
  -6  11  20     2495.31     2379.43    119.37 o
  -5  11  20     3518.23     3459.98    164.00 o
  -4  11  20     2838.85     2870.96    142.34 o
  -3  11  20     1344.18     1424.37    117.30 o
  -2  11  20     1692.99     2011.61    132.99 o
  -1  11  20       61.89      194.36    102.33 o
   0  11  20      402.17      223.69    120.25 o
   1  11  20      196.81      315.58    141.89 o
 -12  12  20      686.94      670.34    110.01 o
 -11  12  20       85.05       81.69     86.63 o
 -10  12  20     1608.97     1341.35    104.84 o
  -9  12  20     2460.20     2434.86    121.50 o
  -8  12  20     4905.60     4613.91    172.37 o
  -7  12  20     2991.58     2723.29    136.19 o
  -6  12  20      181.33      207.93     91.62 o
  -5  12  20      508.82      530.36    100.50 o
  -4  12  20     1578.31     1572.86    119.98 o
  -3  12  20     9170.54     9607.67    257.35 o
  -2  12  20     9171.32     9625.54    260.30 o
  -1  12  20     4659.69     4771.83    294.41 o
   0  12  20     2217.54     2115.03    178.09 o
 -11  13  20     6513.78     6569.32    503.90 o
 -10  13  20     4502.32     3898.86    300.32 o
  -9  13  20      306.67      222.19    126.32 o
  -8  13  20     1253.38     1018.57    132.28 o
  -7  13  20     4792.37     4856.39    207.40 o
  -6  13  20     5808.62     5701.15    264.78 o
  -5  13  20     9016.15     8545.62    277.51 o
  -4  13  20    10376.33    11593.92    324.44 o
  -3  13  20      552.79      492.86    127.36 o
  -2  13  20      298.76      156.72    118.27 o
  -1  13  20     3246.95     3180.77    189.42 o
  -9  14  20     2827.18     2446.39    188.01 o
  -8  14  20     6034.81     5447.79    252.45 o
  -7  14  20     7110.89     7298.44    290.97 o
  -6  14  20     4253.49     4329.38    201.19 o
[truncated: 69,682 more chars]
